# Supplementary material for: Network-Based Meta-Analyses of Associations of Multiple Gene Expression Profiles with Bone Mineral Density Variations in Women
Source: PLoS One. 2016 Jan 25;11(1):e0147475. doi: 10.1371/journal.pone.0147475 (PMC4726665; doi:10.1371/journal.pone.0147475)
Supplement: S2 Table — (XLSX) [file pone.0147475.s004.xlsx]

## Sheet: S2 Table
S2 Table. Results of meta-analyisis using effect size combined methods.
Name	mu.hat	mu.var	Qval	Qpval	tau2	zval	pval	REM	I2
MARCH1	-0.205528	0.0446805	10.6691	0.0583501	0.132673	-0.972327	0.28253	0.99407	0.531357
MARCH2	0.062147	0.0173383	NA	NA	NA	0.471972	0.599594	0.855775	NA
MARCH3	0.249626	0.0173533	NA	NA	NA	1.89495	0.0397552	0.328462	NA
MARCH5	0.195202	0.0172687	NA	NA	NA	1.48544	0.103878	0.465861	NA
MARCH6	0.0874915	0.0722339	16.7896	0.00491668	0.282033	0.325533	0.717085	0.996914	0.702196
MARCH7	-0.00418827	0.017291	NA	NA	NA	-0.0318512	0.971751	0.99196	NA
MARCH8	0.236219	0.0174263	NA	NA	NA	1.78942	0.0516596	0.364293	NA
APRIL2	-0.0188946	0.0465923	11.0335	0.0507206	0.14157	-0.087535	0.922404	0.996914	0.546833
SEPT2	-0.19885	0.0172826	NA	NA	NA	-1.51259	0.0979181	0.457431	NA
SEPT4	0.00847674	0.0172045	NA	NA	NA	0.064626	0.942685	0.983216	NA
SEPT6	-0.0174897	0.0172015	NA	NA	NA	-0.133351	0.881956	0.965236	NA
SEPT7	-0.0549898	0.0566655	13.2385	0.0212437	0.194928	-0.231006	0.796945	0.996914	0.622313
SEPT8	0.402627	0.0175847	NA	NA	NA	3.03623	0.00129089	0.112961	NA
SEPT9	0.0837583	0.0560196	13.1399	0.0221025	0.192501	0.353882	0.693611	0.996914	0.619479
SEPT10	-0.153373	0.0171718	NA	NA	NA	-1.17041	0.19718	0.583322	NA
SEPT11	0.221203	0.0174268	NA	NA	NA	1.67565	0.067709	0.400601	NA
SEPT15	0.0844202	0.057171	13.5294	0.0188919	0.200528	0.353068	0.694274	0.996914	0.630435
DEC1	0.0536413	0.0172078	NA	NA	NA	0.408918	0.649097	0.877687	NA
---	-0.310391	0.0883146	20.4113	0.00104597	0.374407	-1.04446	0.248871	0.988726	0.755038
15E1.2	-0.0182249	0.0172374	NA	NA	NA	-0.138813	0.877147	0.962967	NA
2'-PDE	0.0224786	0.0633454	14.8195	0.0111621	0.232859	0.0893124	0.920832	0.996914	0.662606
3.8-1	0.36173	0.0174871	NA	NA	NA	2.73543	0.00355052	0.15183	NA
76P	-0.270292	0.0174984	NA	NA	NA	-2.0433	0.0271294	0.291903	NA
A2BP1	0.166035	0.0699188	16.2933	0.00605484	0.268674	0.627919	0.485594	0.996914	0.693125
A2M	-0.0896611	0.0171035	NA	NA	NA	-0.685585	0.446755	0.774176	NA
A4GALT	0.220452	0.0173302	NA	NA	NA	1.67461	0.0678752	0.400661	NA
A4GNT	-0.144265	0.0172306	NA	NA	NA	-1.09903	0.225461	0.617173	NA
AAAS	0.0720056	0.0681086	15.9249	0.00706192	0.259888	0.275909	0.758651	0.996914	0.686025
AACS	-0.00302519	0.0173529	NA	NA	NA	-0.022965	0.979621	0.994076	NA
AADAC	0.0563389	0.107421	24.8914	0.000146225	0.483739	0.171895	0.848156	0.996914	0.799127
AAK1	0.0409398	0.0565293	13.2255	0.0213548	0.194485	0.172191	0.847897	0.996914	0.621942
AAMP	0.15043	0.0172317	NA	NA	NA	1.14596	0.206519	0.595241	NA
AANAT	0.128058	0.051999	12.2243	0.0318399	0.170411	0.561575	0.53251	0.996914	0.59098
AARS	-0.140614	0.0172745	NA	NA	NA	-1.06985	0.237766	0.62775	NA
AARSD1	-0.104046	0.0513102	12.1189	0.0331938	0.167587	-0.459329	0.60938	0.996914	0.587423
AASDHPPT	0.194808	0.0174217	NA	NA	NA	1.47591	0.106049	0.469354	NA
AASS	0.0921679	0.0172525	NA	NA	NA	0.701704	0.43625	0.76912	NA
AATF	0.0569714	0.0173294	NA	NA	NA	0.432778	0.630197	0.868487	NA
AATK	-0.084597	0.0170801	NA	NA	NA	-0.647306	0.472369	0.789648	NA
ABAT	0.0880134	0.0768805	17.7773	0.00323883	0.306289	0.317425	0.723824	0.996914	0.718743
ABC1	-0.0975028	0.0447369	10.6767	0.0581795	0.132832	-0.460982	0.6081	0.996914	0.531693
ABCA1	-0.384777	0.0174993	NA	NA	NA	-2.9087	0.00199618	0.131752	NA
ABCA11	-0.177188	0.0173434	NA	NA	NA	-1.34545	0.139577	0.515419	NA
ABCA12	0.235301	0.0171955	NA	NA	NA	1.79439	0.0510307	0.363224	NA
ABCA2	0.0285706	0.0451809	10.7693	0.0561514	0.134811	0.134413	0.881024	0.996914	0.535716
ABCA3	0.225375	0.0173902	NA	NA	NA	1.70904	0.0625869	0.390044	NA
ABCA4	-0.212512	0.0172232	NA	NA	NA	-1.6193	0.0771106	0.421631	NA
ABCA5	0.0502969	0.0609315	14.4462	0.01301	0.222461	0.203761	0.820416	0.996914	0.653889
ABCA6	-0.28451	0.0175051	NA	NA	NA	-2.15038	0.0203297	0.269086	NA
ABCA7	0.152016	0.017393	NA	NA	NA	1.15266	0.203934	0.59223	NA
ABCA8	-0.250784	0.0174765	NA	NA	NA	-1.89702	0.0395459	0.328462	NA
ABCB1	-0.136683	0.0172812	NA	NA	NA	-1.03975	0.25097	0.637435	NA
ABCB1 /// ABCB4	0.0181718	0.0609869	14.4285	0.0131051	0.222089	0.0735835	0.934755	0.996914	0.653463
ABCB11	-0.0537805	0.0171258	NA	NA	NA	-0.410959	0.647477	0.876972	NA
ABCB4	-0.267913	0.0172982	NA	NA	NA	-2.03701	0.0275873	0.292892	NA
ABCB6	0.158248	0.0172722	NA	NA	NA	1.2041	0.184865	0.570085	NA
ABCB6 /// ATG9A	0.151587	0.0173593	NA	NA	NA	1.15052	0.204747	0.593083	NA
ABCB7	-0.351778	0.0513523	12.2108	0.0320108	0.169852	-1.55235	0.0896821	0.889515	0.590526
ABCB8	-0.194883	0.0743059	17.5376	0.00358537	0.297451	-0.714929	0.427777	0.996914	0.714899
ABCB9	-0.200003	0.0173139	NA	NA	NA	-1.51999	0.096341	0.455335	NA
ABCC1	0.0923834	0.0451161	10.7364	0.0568649	0.134358	0.434939	0.628491	0.996914	0.534293
ABCC10	0.274228	0.102803	23.4488	0.000276991	0.449525	0.855281	0.34367	0.996914	0.786769
ABCC2	-0.145414	0.0781712	18.3301	0.00255993	0.317968	-0.520094	0.563123	0.996914	0.727224
ABCC3	-0.000108581	0.0170473	NA	NA	NA	-0.000831624	0.999262	0.99994	NA
ABCC4	0.168346	0.0172725	NA	NA	NA	1.28093	0.159036	0.539115	NA
ABCC5	-0.18664	0.0486002	11.4483	0.0431817	0.151874	-0.846615	0.348523	0.996914	0.563253
ABCC6	-0.119652	0.0172641	NA	NA	NA	-0.91064	0.313677	0.685359	NA
ABCC8	0.167328	0.0574281	13.5182	0.0189779	0.200903	0.698244	0.438489	0.996914	0.630127
ABCC9	0.232396	0.106447	24.6024	0.000166244	0.477978	0.712298	0.429455	0.996914	0.796768
ABCD1	-0.0626211	0.0435275	10.3654	0.0655198	0.125459	-0.30015	0.738231	0.996914	0.517626
ABCD1 /// LOC642762 /// LOC648897 /// LOC649268 /// LOC651123	-0.0961244	0.0605913	14.5351	0.0125447	0.222673	-0.390507	0.663907	0.996914	0.656006
ABCD2	0.0173782	0.0448803	10.7853	0.0558067	0.134718	0.0820307	0.927283	0.996914	0.536407
ABCD3	0.0618561	0.0675679	15.8135	0.00739713	0.256763	0.237965	0.790984	0.996914	0.683815
ABCD4	-0.0165982	0.0887265	20.8509	0.000864312	0.38058	-0.0557229	0.950589	0.996914	0.760202
ABCE1	-0.0632859	0.0617721	14.4439	0.0130224	0.223954	-0.254631	0.776676	0.996914	0.653834
ABCF1	-0.18091	0.017421	NA	NA	NA	-1.37065	0.132519	0.506583	NA
ABCF2	0.0763729	0.0172728	NA	NA	NA	0.58111	0.518409	0.814763	NA
ABCF3	0.014823	0.0172697	NA	NA	NA	0.112796	0.90009	0.9704	NA
ABCG1	-0.441613	0.017522	NA	NA	NA	-3.33618	0.000431794	0.072575	NA
ABCG2	0.0702146	0.0173267	NA	NA	NA	0.533421	0.553158	0.833576	NA
ABCG4	0.129759	0.0172571	NA	NA	NA	0.987766	0.275077	0.655422	NA
ABCG5	-0.0586247	0.0519956	12.2966	0.0309421	0.171533	-0.257097	0.774581	0.996914	0.593384
ABHD10	0.0963959	0.0423084	10.1113	0.0721426	0.119335	0.468646	0.602156	0.996914	0.505503
ABHD11	-0.226046	0.0173041	NA	NA	NA	-1.71839	0.0612258	0.386878	NA
ABHD14A	-0.0219644	0.0173194	NA	NA	NA	-0.166899	0.852537	0.955057	NA
ABHD2	0.157863	0.0171914	NA	NA	NA	1.20399	0.184904	0.570085	NA
ABHD3	0.169578	0.0677037	15.9604	0.00695818	0.259388	0.651726	0.469361	0.996914	0.686724
ABHD4	0.162809	0.0173154	NA	NA	NA	1.23726	0.173372	0.557649	NA
ABHD5	-0.162797	0.0797965	18.841	0.00205772	0.328739	-0.576307	0.521861	0.996914	0.734621
ABHD6	-0.0347199	0.0500919	11.8189	0.0373549	0.160252	-0.15513	0.862833	0.996914	0.57695
ABHD8	0.127907	0.0608689	14.419	0.0131557	0.221865	0.518438	0.564358	0.996914	0.653236
ABHD9	0.00578359	0.0513315	12.0882	0.0335991	0.166821	0.0255273	0.97736	0.999511	0.586373
ABI1	0.0977494	0.0512492	12.1344	0.0329923	0.167634	0.431788	0.630992	0.996914	0.587947
ABI2	0.089404	0.017142	NA	NA	NA	0.682851	0.448568	0.775196	NA
ABI3BP	-0.00112174	0.0173183	NA	NA	NA	-0.00852391	0.992419	0.99848	NA
ABL1	0.290277	0.0173786	NA	NA	NA	2.20194	0.0176337	0.255469	NA
ABL2	-0.0907974	0.0172308	NA	NA	NA	-0.691704	0.442742	0.772771	NA
ABLIM1	-0.00706158	0.0171573	NA	NA	NA	-0.0539109	0.9522	0.986504	NA
ABLIM2	0.0879336	0.0173157	NA	NA	NA	0.668243	0.458278	0.780687	NA
ABLIM3	-0.168073	0.0171843	NA	NA	NA	-1.28213	0.158658	0.539115	NA
ABO	0.385625	0.0176396	NA	NA	NA	2.9035	0.00203425	0.131752	NA
ABP1	0.217939	0.0172043	NA	NA	NA	1.66156	0.0699639	0.404971	NA
ABR	0.256238	0.0173477	NA	NA	NA	1.94546	0.0349961	0.318225	NA
ABT1	0.156842	0.059467	13.8922	0.0163087	0.211023	0.643169	0.475184	0.996914	0.640086
ABTB2	0.0608145	0.0171518	NA	NA	NA	0.464357	0.605462	0.859005	NA
ACAA1	-0.0760137	0.0171727	NA	NA	NA	-0.580059	0.519154	0.814763	NA
ACAA2	0.000499651	0.0398877	9.70612	0.0840035	0.10879	0.00250177	0.997757	0.999783	0.484861
ACACA	0.0242206	0.0473859	11.3576	0.0447331	0.148057	0.111266	0.901445	0.996914	0.559766
ACACB	0.209979	0.0736299	17.341	0.00389652	0.292657	0.773836	0.391068	0.996914	0.711666
ACAD10	0.274326	0.0173769	NA	NA	NA	2.08104	0.0245404	0.284128	NA
ACAD8	-0.127446	0.0173231	NA	NA	NA	-0.968311	0.284486	0.662643	NA
ACADL	0.0206677	0.0172407	NA	NA	NA	0.157404	0.860829	0.956987	NA
ACADM	-0.0749962	0.0606887	14.3321	0.0136322	0.220001	-0.304429	0.734649	0.996914	0.651132
ACADS	0.0982606	0.0173552	NA	NA	NA	0.745872	0.408276	0.751937	NA
ACADSB	0.0179073	0.0542601	12.9634	0.0237239	0.186215	0.0768759	0.931828	0.996914	0.6143
ACADVL	0.0766671	0.0171409	NA	NA	NA	0.585589	0.5152	0.813289	NA
ACAT1	-0.169119	0.0618743	14.4083	0.0132134	0.22381	-0.679886	0.45053	0.996914	0.652979
ACAT2	0.16912	0.0524459	12.4086	0.0295983	0.17387	0.738482	0.412884	0.996914	0.597054
ACBD3	0.305105	0.0172943	NA	NA	NA	2.32006	0.0126614	0.22859	NA
ACBD4	0.0340508	0.0172476	NA	NA	NA	0.259276	0.772722	0.92683	NA
ACCN1	0.0409628	0.038978	9.4652	0.0918866	0.103409	0.207482	0.8172	0.996914	0.471749
ACCN2	0.0131496	0.0172483	NA	NA	NA	0.100125	0.911263	0.973257	NA
ACCN3	0.00171782	0.0173538	NA	NA	NA	0.0130401	0.988423	0.997876	NA
ACCN4	-0.0669516	0.0172239	NA	NA	NA	-0.510147	0.570562	0.842084	NA
ACD	0.0613136	0.0171537	NA	NA	NA	0.468143	0.602547	0.857207	NA
ACE	-0.0694184	0.0170597	NA	NA	NA	-0.531482	0.5546	0.834308	NA
ACE2	-0.156575	0.0173638	NA	NA	NA	-1.18823	0.190605	0.576284	NA
ACF	0.0598456	0.0431514	10.2665	0.0680263	0.1232	0.288095	0.74836	0.996914	0.51298
ACHE	-0.0150884	0.0173502	NA	NA	NA	-0.114549	0.898534	0.970134	NA
ACIN1	0.0649782	0.0593118	13.9725	0.0157852	0.212123	0.266807	0.766325	0.996914	0.642154
ACLY	0.0383035	0.0171877	NA	NA	NA	0.292166	0.74493	0.91797	NA
ACN9	0.114837	0.064036	15.0159	0.0102945	0.2371	0.453806	0.613676	0.996914	0.66702
ACO1	-0.211486	0.0172623	NA	NA	NA	-1.60966	0.0788106	0.423306	NA
ACO2	-0.235115	0.0173315	NA	NA	NA	-1.78592	0.0521076	0.365283	NA
ACOT11	-0.00962988	0.0170713	NA	NA	NA	-0.0737034	0.934641	0.980961	NA
ACOT2 /// ACOT1 /// LOC653878	-0.142583	0.0171906	NA	NA	NA	-1.08748	0.230252	0.621602	NA
ACOT7	0.0398325	0.0170941	NA	NA	NA	0.304659	0.734455	0.913879	NA
ACOT8	-0.00626297	0.0171261	NA	NA	NA	-0.0478576	0.957554	0.987149	NA
ACOT9	-0.0313058	0.0171379	NA	NA	NA	-0.239137	0.789964	0.932714	NA
ACOX1	-0.0672334	0.0172223	NA	NA	NA	-0.512318	0.568946	0.841288	NA
ACOX2	-0.274672	0.0175059	NA	NA	NA	-2.07597	0.0248766	0.284596	NA
ACOX3	0.0439246	0.0171676	NA	NA	NA	0.335238	0.709018	0.903335	NA
ACOXL	-0.0543589	0.0173459	NA	NA	NA	-0.412737	0.646073	0.876452	NA
ACP1	-0.0113046	0.0728039	17.2372	0.00407118	0.289415	-0.0418967	0.962814	0.997623	0.70993
ACP2	-0.106266	0.0171044	NA	NA	NA	-0.812532	0.368018	0.72574	NA
ACP5	-0.0323342	0.0171245	NA	NA	NA	-0.247089	0.783116	0.930794	NA
ACP6	-0.0874928	0.0173591	NA	NA	NA	-0.664061	0.461047	0.782328	NA
ACPP	0.230964	0.0172425	NA	NA	NA	1.75891	0.0556005	0.37428	NA
ACR	-0.14509	0.0380541	9.24593	0.099648	0.0986109	-0.743769	0.409578	0.996914	0.459221
ACRV1	-0.160779	0.0589858	13.7189	0.0174973	0.206836	-0.661995	0.462425	0.996914	0.635539
ACSBG1	0.0580191	0.0171619	NA	NA	NA	0.442883	0.622245	0.866415	NA
ACSBG2	-0.131892	0.0173097	NA	NA	NA	-1.00247	0.268068	0.650756	NA
ACSL1	-0.122154	0.0701596	16.6998	0.00510581	0.275907	-0.461175	0.607948	0.996914	0.700595
ACSL3	-0.125152	0.107579	24.5947	0.000166818	0.481052	-0.38157	0.671123	0.996914	0.796704
ACSL4	0.155191	0.0747508	17.5139	0.00362151	0.298248	0.567619	0.528108	0.996914	0.714513
ACSL5	0.0787545	0.0171919	NA	NA	NA	0.600639	0.504557	0.806774	NA
ACSL6	-0.0191685	0.0391768	9.37605	0.0949725	0.102225	-0.0968441	0.91417	0.996914	0.466727
ACSM1	0.134896	0.0394371	9.4957	0.0908524	0.104623	0.679275	0.450936	0.996914	0.473446
ACSM3	-0.208157	0.017289	NA	NA	NA	-1.58309	0.0836998	0.433847	NA
ACTA1	-0.314414	0.0452436	10.6	0.0599125	0.132911	-1.47816	0.105529	0.909422	0.528304
ACTA2	0.134194	0.0173404	NA	NA	NA	1.01906	0.260356	0.644347	NA
ACTB	-0.013318	0.092654	21.2596	0.00072349	0.394608	-0.0437531	0.961162	0.997623	0.764812
ACTC1	-0.309022	0.0982816	22.8381	0.000362494	0.431198	-0.98572	0.276056	0.992348	0.781067
ACTG1	-0.388859	0.113951	25.4658	0.000113246	0.505222	-1.15195	0.20421	0.980699	0.803658
ACTG2	-0.0918852	0.0699292	16.1782	0.00635332	0.267261	-0.347469	0.698899	0.996914	0.690942
ACTL6A	0.319176	0.0926817	21.5442	0.000639046	0.399364	1.04842	0.247122	0.988726	0.767919
ACTL6B	0.20193	0.0173571	NA	NA	NA	1.53271	0.0936701	0.451661	NA
ACTL7A	-0.112441	0.0173659	NA	NA	NA	-0.853248	0.34481	0.708389	NA
ACTL7B	-0.0244981	0.0171579	NA	NA	NA	-0.187026	0.834956	0.950511	NA
ACTL8	-0.100305	0.0514854	12.237	0.0316814	0.169688	-0.442061	0.622885	0.996914	0.591401
ACTN1	0.310281	0.0175438	NA	NA	NA	2.34258	0.0118662	0.221639	NA
ACTN2	-0.300288	0.0400701	9.61225	0.0869978	0.108466	-1.50013	0.100612	0.903946	0.47983
ACTN3	-0.194923	0.0174137	NA	NA	NA	-1.47713	0.105765	0.469354	NA
ACTN4	0.215761	0.0459333	10.8098	0.0552843	0.137163	1.00672	0.266077	0.988726	0.537457
ACTR10	-0.0754388	0.0171155	NA	NA	NA	-0.576634	0.521626	0.814838	NA
ACTR1A	0.00795756	0.017256	NA	NA	NA	0.0605773	0.946271	0.984765	NA
ACTR1B	0.178857	0.0172073	NA	NA	NA	1.36348	0.134512	0.508717	NA
ACTR2	0.124504	0.0172654	NA	NA	NA	0.947531	0.294787	0.671688	NA
ACTR3	0.0429746	0.0529085	12.499	0.0285547	0.176186	0.186831	0.835126	0.996914	0.599967
ACTR3B	0.0109363	0.0171622	NA	NA	NA	0.08348	0.926002	0.97816	NA
ACTR5	0.0797268	0.128812	29.1284	2.18806e-05	0.598694	0.222139	0.804579	0.996914	0.828346
ACTR6	0.00775206	0.0775401	17.9228	0.00304477	0.310038	0.027839	0.975329	0.999511	0.721025
ACTR8	0.0119897	0.0170665	NA	NA	NA	0.0917776	0.918656	0.975231	NA
ACVR1	-0.152529	0.0171968	NA	NA	NA	-1.16313	0.19992	0.58635	NA
ACVR1B	-0.0775667	0.0171449	NA	NA	NA	-0.59239	0.510402	0.810592	NA
ACVR2A	-0.139125	0.0383877	9.32809	0.096672	0.100414	-0.710083	0.430871	0.996914	0.463984
ACVR2B	0.0458304	0.0172023	NA	NA	NA	0.34943	0.69728	0.897056	NA
ACVRL1	-0.111192	0.0172	NA	NA	NA	-0.847827	0.347827	0.710787	NA
ACY1	-0.222876	0.0695929	16.3507	0.00591101	0.270084	-0.844852	0.349528	0.996914	0.694202
ACYP1	0.102526	0.0413522	9.8478	0.0796645	0.113529	0.504179	0.575035	0.996914	0.492272
ACYP2	0.11848	0.0720272	17.0984	0.00431688	0.285928	0.441465	0.623354	0.996914	0.707575
AD7C-NTP	0.0831916	0.0172946	NA	NA	NA	0.632594	0.482406	0.795833	NA
ADA	-0.355341	0.0675988	15.7495	0.00759698	0.256656	-1.36671	0.133598	0.938401	0.682529
ADAM10	-0.091269	0.0413159	9.84594	0.07972	0.113436	-0.449019	0.617427	0.996914	0.492177
ADAM11	-0.44392	0.0905062	20.6051	0.000961657	0.385388	-1.47559	0.106123	0.91054	0.757342
ADAM12	0.045112	0.0172178	NA	NA	NA	0.343798	0.701926	0.899316	NA
ADAM15	0.360101	0.0174663	NA	NA	NA	2.72473	0.00367606	0.154269	NA
ADAM17	0.124079	0.0173063	NA	NA	NA	0.943182	0.296965	0.673483	NA
ADAM18	-0.133812	0.0170893	NA	NA	NA	-1.02361	0.258282	0.642797	NA
ADAM19	-0.00568915	0.050152	11.9321	0.0357302	0.162355	-0.0254041	0.977474	0.999511	0.580962
ADAM2	-0.0208413	0.0171122	NA	NA	NA	-0.159321	0.859145	0.956741	NA
ADAM20	0.0618189	0.0172337	NA	NA	NA	0.470903	0.600418	0.85632	NA
ADAM21	-0.0226326	0.0171639	NA	NA	NA	-0.172753	0.847403	0.954258	NA
ADAM22	-0.0711236	0.0171634	NA	NA	NA	-0.542891	0.546148	0.829095	NA
ADAM23	-0.0391348	0.107569	24.7655	0.000154633	0.482818	-0.119322	0.894324	0.996914	0.798107
ADAM28	-0.0880907	0.0694866	16.378	0.00584375	0.270596	-0.334179	0.709899	0.996914	0.694713
ADAM29	-0.131795	0.0173331	NA	NA	NA	-1.00106	0.268733	0.65088	NA
ADAM30	-0.0778968	0.0173169	NA	NA	NA	-0.591949	0.510718	0.810708	NA
ADAM3A	-0.042183	0.0171378	NA	NA	NA	-0.322226	0.719835	0.908097	NA
ADAM7	-0.050267	0.0833482	19.5942	0.00148883	0.349461	-0.174115	0.8462	0.996914	0.744823
ADAM8	0.268484	0.0173798	NA	NA	NA	2.03655	0.0276207	0.292938	NA
ADAM9	0.0400397	0.0488624	11.7217	0.0388071	0.156644	0.181135	0.840089	0.996914	0.57344
ADAMDEC1	-0.0166446	0.0171188	NA	NA	NA	-0.127215	0.887354	0.966625	NA
ADAMTS1	-0.0568284	0.0172085	NA	NA	NA	-0.433206	0.629864	0.868286	NA
ADAMTS12	-0.163141	0.0172819	NA	NA	NA	-1.24099	0.172125	0.55651	NA
ADAMTS13	0.0302096	0.0172256	NA	NA	NA	0.230174	0.797654	0.935998	NA
ADAMTS2	-0.0614542	0.0171228	NA	NA	NA	-0.469638	0.601394	0.856862	NA
ADAMTS20	-0.0835344	0.0172374	NA	NA	NA	-0.636253	0.479901	0.79505	NA
ADAMTS3	0.149015	0.0489666	11.6004	0.0406923	0.154656	0.673411	0.45484	0.996914	0.568982
ADAMTS5	-0.00983853	0.0628022	14.9577	0.0105444	0.234323	-0.0392593	0.965157	0.998122	0.665725
ADAMTS6	0.196056	0.0171736	NA	NA	NA	1.49606	0.101513	0.462809	NA
ADAMTS7	0.0734044	0.0396002	9.50096	0.090675	0.105067	0.36887	0.681396	0.996914	0.473738
ADAMTS8	-0.122026	0.0170836	NA	NA	NA	-0.933603	0.301823	0.677038	NA
ADAMTS9	-0.312039	0.0174286	NA	NA	NA	-2.36363	0.0111584	0.215761	NA
ADAMTSL2	-0.256566	0.0173313	NA	NA	NA	-1.94888	0.0346907	0.31733	NA
ADAMTSL3	0.17146	0.0416416	9.98865	0.0755576	0.116286	0.840232	0.352133	0.996914	0.499432
ADAMTSL4	0.0287497	0.0172439	NA	NA	NA	0.218935	0.807333	0.94066	NA
ADAR	0.111695	0.0173213	NA	NA	NA	0.848681	0.347348	0.710677	NA
ADARB1	-0.106331	0.040425	9.72258	0.0834885	0.109959	-0.528853	0.556544	0.996914	0.485733
ADARB2	0.0272388	0.0172211	NA	NA	NA	0.207566	0.817131	0.944351	NA
ADAT1	-0.228715	0.0171825	NA	NA	NA	-1.74483	0.0575113	0.379147	NA
ADCK2	-0.000137622	0.0563152	13.3145	0.0206033	0.195593	-0.000579931	0.99949	0.999783	0.624469
ADCK4	-0.106381	0.0173092	NA	NA	NA	-0.808585	0.370341	0.726606	NA
ADCY1	0.113952	0.0463715	11.0266	0.0508548	0.141052	0.529169	0.556312	0.996914	0.546552
ADCY2	0.0553606	0.0470896	11.2665	0.0463454	0.146115	0.255116	0.776253	0.996914	0.556205
ADCY3	-0.0316801	0.017215	NA	NA	NA	-0.241453	0.787958	0.931898	NA
ADCY6	-0.0169758	0.0172281	NA	NA	NA	-0.129333	0.885505	0.966078	NA
ADCY7	0.231955	0.0706733	16.6902	0.00512644	0.277132	0.872522	0.334106	0.996914	0.700423
ADCY8	-0.261743	0.0396794	9.52488	0.0898729	0.105932	-1.31399	0.148837	0.94538	0.475059
ADCY9	0.174865	0.0172981	NA	NA	NA	1.32954	0.144192	0.522065	NA
ADCYAP1	-0.0972046	0.0171958	NA	NA	NA	-0.741268	0.411141	0.752686	NA
ADCYAP1R1	-0.012885	0.0172228	NA	NA	NA	-0.0981823	0.912986	0.973395	NA
ADD1	-0.264025	0.0820706	19.0226	0.00190356	0.33645	-0.921617	0.307981	0.996914	0.737155
ADD2	-0.0407207	0.017316	NA	NA	NA	-0.309451	0.730452	0.912536	NA
ADD3	0.0612412	0.120784	27.4313	4.70036e-05	0.554186	0.176213	0.84438	0.996914	0.817727
ADFP	-0.1169	0.0471401	11.1591	0.0483154	0.144823	-0.53842	0.549455	0.996914	0.551935
ADH1A	-0.143546	0.0172307	NA	NA	NA	-1.09355	0.227718	0.619589	NA
ADH1A /// ADH1B /// ADH1C	0.235359	0.0632821	15.0062	0.0103357	0.23551	0.9356	0.300822	0.996914	0.666805
ADH1B	0.147498	0.0718223	16.8825	0.00472818	0.281948	0.550372	0.540652	0.996914	0.703835
ADH5	0.0867352	0.0721569	16.7871	0.00492173	0.281248	0.322891	0.719278	0.996914	0.702153
ADH6	0.0224707	0.0427758	10.2573	0.0682644	0.122503	0.108647	0.903749	0.996914	0.512543
ADH7	0.0475746	0.0172195	NA	NA	NA	0.362547	0.686544	0.891902	NA
ADI1	0.0565954	0.11404	26.7494	6.38225e-05	0.526433	0.167592	0.851921	0.996914	0.81308
ADIPOQ	-0.264585	0.0174219	NA	NA	NA	-2.00456	0.0300277	0.300496	NA
ADIPOR1	-0.271133	0.0761929	17.6168	0.00346703	0.302481	-0.982258	0.277721	0.992593	0.71618
ADIPOR2	-0.0306044	0.0518772	12.3756	0.0299883	0.172437	-0.134368	0.881064	0.996914	0.595979
ADK	-0.11668	0.0532885	12.597	0.0274626	0.178883	-0.50545	0.574075	0.996914	0.60308
ADM	-0.00737477	0.0172813	NA	NA	NA	-0.0560997	0.950255	0.986135	NA
ADM2	0.0039904	0.0172825	NA	NA	NA	0.0303538	0.973082	0.992194	NA
ADMR	-0.219626	0.0172939	NA	NA	NA	-1.67008	0.0686017	0.403166	NA
ADNP	-0.227202	0.0174682	NA	NA	NA	-1.71905	0.0611282	0.386878	NA
ADORA1	0.309186	0.0174715	NA	NA	NA	2.33914	0.0119929	0.221867	NA
ADORA2A	-0.0432706	0.0527844	12.3994	0.029707	0.174302	-0.188339	0.833815	0.996914	0.596753
ADORA2B	0.0480875	0.017143	NA	NA	NA	0.367272	0.682694	0.8906	NA
ADORA3	0.0368837	0.0656543	15.5598	0.00821984	0.249238	0.143947	0.872652	0.996914	0.67866
ADPGK	0.0870506	0.0653632	15.4772	0.00850656	0.246956	0.340491	0.704668	0.996914	0.676944
ADPRH	-0.102834	0.0406754	9.71544	0.0837114	0.110285	-0.509883	0.570761	0.996914	0.485355
ADRA1A	0.212112	0.0172913	NA	NA	NA	1.61306	0.0782122	0.422815	NA
ADRA1B	0.0917212	0.0487495	11.6005	0.0406911	0.154428	0.415417	0.64394	0.996914	0.568985
ADRA1D	-0.0576053	0.0966746	22.4304	0.000433586	0.421114	-0.185271	0.836484	0.996914	0.777088
ADRA2A	0.0621337	0.0172032	NA	NA	NA	0.473721	0.598227	0.854922	NA
ADRA2B	-0.11625	0.0171178	NA	NA	NA	-0.888522	0.325425	0.693509	NA
ADRA2C	0.144056	0.0171189	NA	NA	NA	1.10102	0.224629	0.616303	NA
ADRB1	-0.269821	0.0437588	10.4925	0.0624238	0.128437	-1.28986	0.156238	0.951435	0.52347
ADRB2	0.195126	0.0173	NA	NA	NA	1.48352	0.104306	0.466684	NA
ADRB3	0.0292179	0.0561744	13.2449	0.0211884	0.194215	0.123276	0.890822	0.996914	0.622497
ADRBK1	0.104919	0.0673558	15.7085	0.00772757	0.25548	0.404266	0.652828	0.996914	0.681701
ADRBK2	0.044734	0.0171369	NA	NA	NA	0.341721	0.703652	0.900212	NA
ADRM1	-0.176822	0.0475004	11.219	0.0472063	0.146029	-0.811313	0.368743	0.996914	0.554328
ADSL	-0.162154	0.0809963	18.9673	0.00194925	0.334744	-0.569766	0.526559	0.996914	0.736389
ADSS	0.19794	0.0173462	NA	NA	NA	1.5029	0.0999987	0.46095	NA
AEBP1	0.0268528	0.0173004	NA	NA	NA	0.204156	0.820083	0.94515	NA
AES	-0.0165407	0.0632232	14.864	0.0109595	0.233443	-0.0657831	0.94165	0.996914	0.663617
AFAP	0.01395	0.0170848	NA	NA	NA	0.106726	0.905411	0.971978	NA
AFF1	0.290785	0.0175042	NA	NA	NA	2.19786	0.017834	0.255886	NA
AFF2	0.0256009	0.0171811	NA	NA	NA	0.195313	0.827751	0.947993	NA
AFF3	0.173982	0.109576	25.707	0.0001017	0.500762	0.525588	0.558984	0.996914	0.805501
AFF4	-0.0931778	0.0171183	NA	NA	NA	-0.712168	0.429538	0.76412	NA
AFG3L2	-0.0249398	0.0171332	NA	NA	NA	-0.190535	0.831891	0.949614	NA
AFM	-0.212249	0.0171958	NA	NA	NA	-1.61858	0.0772381	0.421645	NA
AFP	-0.0408117	0.0171874	NA	NA	NA	-0.311301	0.728912	0.911984	NA
AFTIPHILIN	-0.303137	0.0402669	9.59159	0.0876698	0.108167	-1.51065	0.0983325	0.896601	0.47871
AGA	-0.0920681	0.0870305	20.0176	0.00124026	0.363193	-0.312085	0.728262	0.996914	0.75022
AGBL2	0.0926541	0.0172997	NA	NA	NA	0.704442	0.434504	0.768256	NA
AGC1	-0.181326	0.0612363	14.3701	0.0134218	0.222109	-0.732748	0.416476	0.996914	0.652055
AGC1 /// LOC649366	-0.337848	0.0394183	9.34196	0.0961778	0.102428	-1.70166	0.0636787	0.859237	0.46478
AGER	0.34492	0.0175885	NA	NA	NA	2.60078	0.00545331	0.17093	NA
AGGF1	0.167821	0.0173245	NA	NA	NA	1.27502	0.160946	0.540894	NA
AGL	0.292178	0.105776	24.596	0.000166718	0.475205	0.898368	0.320166	0.996914	0.796715
AGMAT	-0.0282879	0.0173357	NA	NA	NA	-0.214847	0.810835	0.940952	NA
AGPAT1	-0.170137	0.113427	25.5369	0.000109714	0.505705	-0.505172	0.574286	0.996914	0.804205
AGPAT2	0.340272	0.0634684	14.799	0.0112568	0.234562	1.35067	0.138092	0.940009	0.662139
AGPAT3	0.161557	0.0172328	NA	NA	NA	1.23069	0.175575	0.558789	NA
AGPAT4	0.141895	0.0172102	NA	NA	NA	1.08162	0.232725	0.62417	NA
AGPAT5	0.0341765	0.0172472	NA	NA	NA	0.260236	0.771914	0.926614	NA
AGPAT7	0.144425	0.078322	18.0355	0.00290218	0.314396	0.516059	0.566134	0.996914	0.72277
AGPS	0.132152	0.0439754	10.4143	0.064312	0.127139	0.630188	0.484039	0.996914	0.519891
AGR2	0.0195468	0.0171883	NA	NA	NA	0.149093	0.868129	0.959644	NA
AGRIN	0.113171	0.0172368	NA	NA	NA	0.861996	0.339908	0.704449	NA
AGRP	0.0335696	0.017279	NA	NA	NA	0.25538	0.776029	0.929033	NA
AGT	0.0123685	0.0170982	NA	NA	NA	0.0945896	0.916172	0.974674	NA
AGTPBP1	0.018459	0.0707317	16.5565	0.00542253	0.274626	0.0694067	0.938425	0.996914	0.698003
AGTR1	-0.335892	0.0174891	NA	NA	NA	-2.5399	0.00658342	0.183688	NA
AGTR2	0.174231	0.0173404	NA	NA	NA	1.32311	0.146091	0.523967	NA
AGTRL1	-0.131069	0.0173496	NA	NA	NA	-0.995075	0.271572	0.652496	NA
AGXT	0.023859	0.017268	NA	NA	NA	0.181565	0.839715	0.95114	NA
AGXT2L1	-0.0785372	0.0170937	NA	NA	NA	-0.6007	0.504513	0.806774	NA
AHCTF1	0.224256	0.041658	9.87806	0.0787651	0.114594	1.09874	0.225582	0.987408	0.493828
AHCY	-0.0324675	0.0173261	NA	NA	NA	-0.24666	0.783484	0.930794	NA
AHCYL1	-0.0845893	0.0173357	NA	NA	NA	-0.642457	0.475667	0.791674	NA
AHDC1	-0.311782	0.0540784	12.809	0.0252358	0.18377	-1.34072	0.140939	0.945285	0.60965
AHI1	-0.156991	0.0172502	NA	NA	NA	-1.19531	0.18803	0.574086	NA
AHNAK	0.182804	0.0173462	NA	NA	NA	1.38798	0.127824	0.501006	NA
AHR	-0.182696	0.0624944	14.9197	0.0107109	0.232603	-0.730818	0.417689	0.996914	0.664873
AHSA1	0.0112766	0.0408032	9.8294	0.080216	0.112275	0.0558252	0.950503	0.996914	0.491322
AHSA2	0.064526	0.0173255	NA	NA	NA	0.490221	0.585604	0.848662	NA
AHSG	0.31485	0.0175203	NA	NA	NA	2.37867	0.0106888	0.212342	NA
AICDA	-0.0129436	0.0172639	NA	NA	NA	-0.0985111	0.91269	0.973257	NA
AIF1	-0.172966	0.0605402	14.1074	0.0149416	0.216352	-0.702971	0.435442	0.996914	0.645575
AIM1	0.301842	0.0487737	11.5065	0.0422129	0.153674	1.36674	0.133589	0.938401	0.565462
AIM1L	-0.138683	0.0171454	NA	NA	NA	-1.05913	0.242409	0.62975	NA
AIM1L /// FLJ38020	-0.118639	0.0171493	NA	NA	NA	-0.90595	0.316147	0.687332	NA
AIM2	-0.288939	0.017535	NA	NA	NA	-2.18199	0.0186414	0.259472	NA
AIP	0.196208	0.0172759	NA	NA	NA	1.49278	0.102236	0.46365	NA
AIPL1	0.179252	0.0468988	11.1891	0.0477562	0.144875	0.827721	0.359259	0.996914	0.553138
AIRE	-0.166938	0.0435162	10.3043	0.0670583	0.124551	-0.800259	0.375222	0.996914	0.514765
AJAP1	-0.115282	0.0717384	16.9078	0.004678	0.282624	-0.430415	0.632064	0.996914	0.704279
AK1	-0.0879764	0.0171585	NA	NA	NA	-0.671624	0.456014	0.779531	NA
AK2	-0.0558399	0.0395944	9.52074	0.0900111	0.105324	-0.280626	0.754676	0.996914	0.474831
AK3L1	0.0218831	0.0172376	NA	NA	NA	0.166675	0.852732	0.955057	NA
AK5	0.22545	0.0172006	NA	NA	NA	1.71901	0.0611333	0.386878	NA
AKAP1	-0.236169	0.017272	NA	NA	NA	-1.79701	0.0506959	0.363152	NA
AKAP10	-0.177084	0.017419	NA	NA	NA	-1.34174	0.140645	0.516705	NA
AKAP11	-0.144165	0.0172963	NA	NA	NA	-1.09618	0.226623	0.618457	NA
AKAP12	-0.332266	0.0400915	9.46654	0.0918412	0.105591	-1.65943	0.0703116	0.867408	0.471824
AKAP13	-0.00905613	0.0171418	NA	NA	NA	-0.0691694	0.938644	0.982219	NA
AKAP2 /// PALM2-AKAP2	-0.31942	0.0973306	22.198	0.00048011	0.420256	-1.02385	0.258172	0.988726	0.774754
AKAP3	-0.0972338	0.0171728	NA	NA	NA	-0.741989	0.410695	0.752471	NA
AKAP4	0.15837	0.0171492	NA	NA	NA	1.20935	0.183008	0.568168	NA
AKAP5	0.0240433	0.0171635	NA	NA	NA	0.183523	0.838011	0.950794	NA
AKAP6	0.25038	0.0757297	17.7385	0.00329258	0.303097	0.909841	0.314103	0.996914	0.718128
AKAP7	-0.125217	0.0173551	NA	NA	NA	-0.950496	0.293293	0.670169	NA
AKAP8	-0.154781	0.0172561	NA	NA	NA	-1.17827	0.194257	0.579167	NA
AKAP8L	0.130118	0.0171687	NA	NA	NA	0.993042	0.272543	0.653183	NA
AKAP9	-0.158686	0.054934	12.8237	0.0250878	0.185326	-0.677046	0.452411	0.996914	0.610098
AKR1A1	-0.357974	0.0627506	14.7549	0.0114625	0.231632	-1.42904	0.117244	0.931236	0.66113
AKR1B1	-0.237164	0.0172933	NA	NA	NA	-1.80347	0.049895	0.361276	NA
AKR1B10	0.111773	0.0173112	NA	NA	NA	0.849515	0.346879	0.71024	NA
AKR1C1	-0.248458	0.0174679	NA	NA	NA	-1.87989	0.0412884	0.333215	NA
AKR1C2	-0.193831	0.0173225	NA	NA	NA	-1.47271	0.106779	0.470322	NA
AKR1C3	-0.184247	0.0598075	13.9483	0.015941	0.212379	-0.753397	0.403602	0.996914	0.641534
AKR1C4	-0.0532983	0.0171859	NA	NA	NA	-0.406563	0.650983	0.878733	NA
AKR1D1	0.0465305	0.0173038	NA	NA	NA	0.353727	0.69374	0.896279	NA
AKR7A2	-0.154659	0.0714517	16.5592	0.0054163	0.277312	-0.578589	0.52022	0.996914	0.698053
AKR7A3	-0.139617	0.0602288	14.0486	0.0153037	0.214641	-0.5689	0.527182	0.996914	0.644092
AKT1	0.0223891	0.0866714	20.2656	0.00111411	0.367144	0.0760498	0.932564	0.996914	0.753277
AKT2	0.20165	0.0174383	NA	NA	NA	1.52703	0.0948522	0.452532	NA
AKT3	0.349373	0.0906111	20.6142	0.00095789	0.380941	1.16064	0.200872	0.980699	0.757449
ALAD	-0.0527196	0.0171734	NA	NA	NA	-0.402294	0.654411	0.878827	NA
ALAS1	0.255268	0.0420854	9.98476	0.0756683	0.11745	1.24431	0.171011	0.964392	0.499237
ALAS2	-0.107022	0.0171352	NA	NA	NA	-0.817577	0.365114	0.723212	NA
ALB	0.199007	0.0174297	NA	NA	NA	1.50738	0.0990328	0.459419	NA
ALCAM	0.0537296	0.0470375	11.1121	0.049202	0.143535	0.247738	0.782563	0.996914	0.55004
ALDH18A1	0.135571	0.0172701	NA	NA	NA	1.03162	0.254618	0.639759	NA
ALDH1A1	-0.377662	0.0174487	NA	NA	NA	-2.85905	0.00236794	0.139519	NA
ALDH1A2	0.188161	0.017376	NA	NA	NA	1.42743	0.117641	0.48683	NA
ALDH1A3	-0.0764317	0.0172332	NA	NA	NA	-0.582224	0.517612	0.814097	NA
ALDH1B1	0.221909	0.0412874	9.85009	0.0795962	0.113722	1.09211	0.228326	0.987408	0.49239
ALDH1L1	-0.421118	0.0175666	NA	NA	NA	-3.17731	0.000783841	0.0901552	NA
ALDH2	-0.487556	0.0722689	16.437	0.00570102	0.277357	-1.81363	0.0486662	0.823902	0.695809
ALDH3A1	-0.0143516	0.042597	10.1895	0.0700392	0.121105	-0.0695362	0.938317	0.996914	0.509301
ALDH3A2	-0.0145951	0.0171949	NA	NA	NA	-0.111303	0.90141	0.970735	NA
ALDH3B1	0.483357	0.0444642	10.4313	0.063898	0.12973	2.29226	0.0136982	0.625897	0.520672
ALDH3B2	0.0298903	0.058039	13.8747	0.0164249	0.207505	0.124071	0.890123	0.996914	0.639633
ALDH4A1	0.192355	0.017272	NA	NA	NA	1.46363	0.108878	0.47256	NA
ALDH5A1	0.047815	0.0423923	10.1407	0.0713456	0.120024	0.232231	0.795887	0.996914	0.506937
ALDH6A1	0.361582	0.0857041	19.5647	0.00150788	0.352952	1.23511	0.174092	0.964392	0.744438
ALDH7A1	0.148078	0.0492756	11.645	0.0399892	0.156048	0.667074	0.459054	0.996914	0.570632
ALDH8A1	0.16324	0.0172684	NA	NA	NA	1.24223	0.171705	0.55651	NA
ALDH9A1	-0.120836	0.0886219	20.4277	0.00103858	0.37295	-0.405907	0.651511	0.996914	0.755234
ALDOA	-0.233878	0.134724	30.3311	1.26927e-05	0.630246	-0.637187	0.479265	0.996914	0.835152
ALDOAP2	-0.0515375	0.0173621	NA	NA	NA	-0.391131	0.663399	0.883766	NA
ALDOB	0.121806	0.0172574	NA	NA	NA	0.927214	0.305096	0.679565	NA
ALDOC	0.0581848	0.0172783	NA	NA	NA	0.442648	0.622428	0.866485	NA
ALF	0.012547	0.0171261	NA	NA	NA	0.0958759	0.915029	0.974248	NA
ALF /// SALF	0.00278066	0.01713	NA	NA	NA	0.0212456	0.981154	0.994838	NA
ALG12	-0.0100995	0.0172008	NA	NA	NA	-0.0770063	0.931713	0.980018	NA
ALG3	0.0212316	0.0409803	9.93664	0.0770507	0.114322	0.10488	0.907043	0.996914	0.496812
ALG5	-0.15398	0.0173507	NA	NA	NA	-1.16898	0.197714	0.583605	NA
ALG6	0.0579314	0.017239	NA	NA	NA	0.441223	0.623546	0.866932	NA
ALG8	-0.0208434	0.0172511	NA	NA	NA	-0.158694	0.859689	0.956903	NA
ALG9	-0.16388	0.0173205	NA	NA	NA	-1.24522	0.170712	0.554587	NA
ALK	-0.00461887	0.0172736	NA	NA	NA	-0.0351435	0.968811	0.99113	NA
ALKBH1	0.219636	0.0816381	19.3258	0.00167118	0.340314	0.768701	0.394197	0.996914	0.741279
ALKBH4	-0.0368272	0.0634976	15.0621	0.0101002	0.236798	-0.146147	0.870722	0.996914	0.668041
ALLC	0.147111	0.0785598	18.3653	0.00252173	0.31896	0.524862	0.559523	0.996914	0.727748
ALMS1	-0.122496	0.0172836	NA	NA	NA	-0.931765	0.302766	0.677457	NA
ALOX12	0.0068292	0.0171467	NA	NA	NA	0.052153	0.95376	0.98669	NA
ALOX12B	-0.0755244	0.0957489	22.3638	0.00044645	0.419273	-0.244073	0.785709	0.996914	0.776424
ALOX12P2	-0.0396586	0.0172492	NA	NA	NA	-0.301962	0.736706	0.914206	NA
ALOX15	0.139539	0.0172207	NA	NA	NA	1.06334	0.240568	0.629703	NA
ALOX15B	-0.214922	0.0469862	11.0805	0.0498075	0.143281	-0.991505	0.273283	0.990068	0.548756
ALOX5	0.351351	0.0873483	19.85	0.00133335	0.362834	1.18881	0.19039	0.976058	0.748111
ALOX5AP	0.135369	0.0646284	15.0637	0.0100938	0.239457	0.532486	0.553859	0.996914	0.668075
ALOXE3	-0.308458	0.0390735	9.32567	0.0967584	0.101904	-1.56047	0.0880707	0.889515	0.463845
ALPI	0.19197	0.0173379	NA	NA	NA	1.45793	0.110221	0.473931	NA
ALPK1	-0.0424287	0.0449334	10.7023	0.057612	0.133357	-0.200159	0.823546	0.996914	0.532812
ALPK3	-0.349828	0.0842744	19.1661	0.00178992	0.348787	-1.20505	0.184536	0.97518	0.739122
ALPL	-0.0971367	0.0171927	NA	NA	NA	-0.740818	0.411423	0.752733	NA
ALPP	0.00877279	0.0171579	NA	NA	NA	0.0669739	0.940592	0.982549	NA
ALPP /// ALPPL2	0.191333	0.0592766	13.9145	0.0161619	0.211488	0.785867	0.383793	0.996914	0.640662
ALPPL2	0.336501	0.0175226	NA	NA	NA	2.54206	0.00653995	0.183688	NA
ALS2CL	0.321636	0.017554	NA	NA	NA	2.42759	0.00924906	0.201846	NA
ALS2CR8	0.234142	0.0580475	13.6951	0.0176666	0.204913	0.971824	0.282773	0.994078	0.634906
ALX3	-0.0357463	0.0481113	11.397	0.0440532	0.150081	-0.16297	0.855958	0.996914	0.561287
ALX4	0.0159112	0.0171448	NA	NA	NA	0.121517	0.892374	0.967567	NA
AMACR	-0.0237577	0.017084	NA	NA	NA	-0.181765	0.839542	0.95114	NA
AMBN	-0.286344	0.105369	24.1214	0.000205751	0.468865	-0.882126	0.32888	0.996914	0.792716
AMBP	-0.178603	0.0173792	NA	NA	NA	-1.3548	0.136929	0.51165	NA
AMD1	0.0936828	0.0562373	13.2072	0.021513	0.193591	0.395046	0.660251	0.996914	0.621417
AMDHD2	-0.0374976	0.0626843	14.7676	0.0114029	0.230926	-0.14977	0.867537	0.996914	0.661421
AMELX	0.164212	0.0172654	NA	NA	NA	1.24973	0.169191	0.552749	NA
AMELY	0.223811	0.0172034	NA	NA	NA	1.70637	0.0629841	0.391221	NA
AMFR	-0.0539184	0.0170757	NA	NA	NA	-0.412618	0.646168	0.876491	NA
AMH	-0.229849	0.0436753	10.4363	0.0637763	0.127444	-1.09983	0.225124	0.987408	0.520902
AMHR2	0.188119	0.0171768	NA	NA	NA	1.43536	0.11569	0.483546	NA
AMIGO2	0.0395358	0.0437006	10.4002	0.0646575	0.126304	0.189124	0.833129	0.996914	0.519241
AMMECR1	0.00230547	0.06688	15.6899	0.00778758	0.253526	0.0089148	0.992077	0.999783	0.681323
AMN	0.108987	0.0171704	NA	NA	NA	0.831736	0.356961	0.718129	NA
AMOT	0.022452	0.0172796	NA	NA	NA	0.1708	0.849119	0.954741	NA
AMOTL2	-0.0313601	0.0172954	NA	NA	NA	-0.238458	0.790555	0.932714	NA
AMPD1	-0.314987	0.017384	NA	NA	NA	-2.38901	0.0103627	0.209858	NA
AMPD2	0.0402355	0.0172723	NA	NA	NA	0.30615	0.733207	0.913175	NA
AMPD3	0.0591984	0.017198	NA	NA	NA	0.45141	0.615559	0.862991	NA
AMPH	0.280061	0.0174662	NA	NA	NA	2.11911	0.0221413	0.275055	NA
AMT	0.15529	0.0171895	NA	NA	NA	1.18444	0.191982	0.577223	NA
AMY1A /// AMY1B /// AMY1C /// AMY2A /// AMY2B /// LOC647537 /// LOC648759	0.0600188	0.0474244	11.248	0.0466791	0.146364	0.275605	0.758914	0.996914	0.555476
AMZ2	0.0035103	0.0516944	12.1903	0.0322708	0.169076	0.0154391	0.986288	0.999686	0.589839
ANAPC1	-0.1634	0.0734069	17.3852	0.00382427	0.294017	-0.603093	0.502835	0.996914	0.7124
ANAPC10	0.116358	0.0746228	17.4759	0.00368032	0.296942	0.425953	0.635604	0.996914	0.713892
ANAPC13	-0.0246864	0.0518536	12.2183	0.0319162	0.169936	-0.10841	0.903952	0.996914	0.590777
ANAPC2	0.000520392	0.0649792	15.2825	0.00922109	0.243612	0.00204147	0.99817	0.999783	0.672828
ANAPC5	-0.00481271	0.0700534	16.4362	0.00570295	0.271544	-0.0181834	0.98388	0.999566	0.695794
ANG /// RNASE4	-0.265417	0.0172711	NA	NA	NA	-2.01962	0.0288799	0.296361	NA
ANGEL1	-0.0722007	0.0173686	NA	NA	NA	-0.547847	0.542498	0.827509	NA
ANGEL2	0.22891	0.0859953	19.9643	0.00126916	0.360082	0.780599	0.386987	0.996914	0.749553
ANGPT1	-0.40196	0.0175969	NA	NA	NA	-3.03016	0.00131727	0.113387	NA
ANGPT2	0.274567	0.0175075	NA	NA	NA	2.07509	0.0249358	0.284596	NA
ANGPT4	-0.236599	0.0429488	10.2187	0.0692694	0.122381	-1.14166	0.208207	0.982286	0.510703
ANGPTL2	-0.230912	0.0172793	NA	NA	NA	-1.75664	0.0559081	0.375583	NA
ANGPTL3	0.105944	0.0171933	NA	NA	NA	0.807972	0.370698	0.726702	NA
ANGPTL4	0.0955803	0.0598664	14.0536	0.0152724	0.214057	0.39064	0.663801	0.996914	0.64422
ANGPTL7	0.00500437	0.0173075	NA	NA	NA	0.0380392	0.966241	0.990899	NA
ANK1	-0.0538876	0.0171822	NA	NA	NA	-0.411102	0.647372	0.876972	NA
ANK2	-0.330308	0.0174831	NA	NA	NA	-2.4981	0.00748508	0.188775	NA
ANK3	-0.145223	0.0172568	NA	NA	NA	-1.10549	0.222786	0.614433	NA
ANKFY1	0.0569267	0.0173543	NA	NA	NA	0.432128	0.630723	0.869001	NA
ANKH	0.426312	0.0176541	NA	NA	NA	3.20852	0.000700794	0.0890476	NA
ANKHD1	0.0597562	0.0480228	11.3711	0.0444993	0.149402	0.272684	0.761375	0.996914	0.560288
ANKHD1 /// MASK-BP3	0.00364036	0.08901	20.9918	0.000812963	0.38259	0.0122018	0.989174	0.999686	0.761811
ANKMY1	0.184567	0.0171306	NA	NA	NA	1.41016	0.122022	0.493329	NA
ANKMY2	0.0528189	0.0623452	14.6163	0.0121341	0.227775	0.211538	0.81368	0.996914	0.657916
ANKRA2	0.238747	0.0651567	15.1748	0.0096409	0.241984	0.935315	0.300967	0.996914	0.670507
ANKRD1	-0.0267106	0.0172045	NA	NA	NA	-0.203639	0.82052	0.945288	NA
ANKRD10	-0.0553753	0.017198	NA	NA	NA	-0.422257	0.638524	0.872984	NA
ANKRD11	0.0575538	0.0171383	NA	NA	NA	0.439633	0.624796	0.867523	NA
ANKRD12	0.0809567	0.0562271	13.1805	0.021745	0.193142	0.341413	0.703908	0.996914	0.620651
ANKRD15	-0.150634	0.0172408	NA	NA	NA	-1.14722	0.206032	0.594353	NA
ANKRD17	0.119193	0.0171501	NA	NA	NA	0.910162	0.313933	0.685403	NA
ANKRD2	-0.470508	0.017825	NA	NA	NA	-3.52414	0.000206416	0.0519623	NA
ANKRD25	0.460654	0.0177834	NA	NA	NA	3.45436	0.000273347	0.0586875	NA
ANKRD26	0.109841	0.0173662	NA	NA	NA	0.833514	0.35594	0.717581	NA
ANKRD27	0.378275	0.0176115	NA	NA	NA	2.85042	0.00243554	0.139519	NA
ANKRD28	-0.0574669	0.0171657	NA	NA	NA	-0.438619	0.625587	0.86808	NA
ANKRD40	0.0789883	0.0171196	NA	NA	NA	0.603693	0.502405	0.805573	NA
ANKRD46	0.0535199	0.0657035	15.3582	0.00893647	0.2459	0.208795	0.81606	0.996914	0.674442
ANKRD47	-0.0617202	0.0173671	NA	NA	NA	-0.468343	0.602388	0.857207	NA
ANKRD49	0.260168	0.0602757	14.1815	0.0144969	0.216756	1.0597	0.242158	0.988726	0.647427
ANKRD5	-0.0804109	0.059838	13.9788	0.0157447	0.212652	-0.32872	0.714437	0.996914	0.642315
ANKRD53	0.210891	0.0174529	NA	NA	NA	1.59633	0.0812174	0.428471	NA
ANKRD55	-0.0969639	0.0173709	NA	NA	NA	-0.735696	0.414635	0.755436	NA
ANKRD57	-0.00438382	0.057364	13.5276	0.0189057	0.201025	-0.0183034	0.983772	0.999566	0.630385
ANKRD6	0.00303177	0.0171	NA	NA	NA	0.0231846	0.979425	0.993967	NA
ANKRD7	-0.00487323	0.0385738	9.3205	0.0969435	0.100455	-0.0248125	0.977987	0.999511	0.463548
ANKS1A	0.0848047	0.0173119	NA	NA	NA	0.644537	0.474261	0.79072	NA
ANKS1B	0.178502	0.0172738	NA	NA	NA	1.35815	0.135983	0.510564	NA
ANKZF1	0.129256	0.0172155	NA	NA	NA	0.985126	0.276345	0.656002	NA
ANP32A	0.00535289	0.0463075	11.059	0.0502232	0.141422	0.024875	0.977932	0.999511	0.547878
ANP32A /// ANP32D /// ANP32C	-0.101839	0.0734997	17.3291	0.00391614	0.292456	-0.37564	0.675926	0.996914	0.711468
ANP32B	0.0520859	0.0171948	NA	NA	NA	0.397212	0.6585	0.88081	NA
ANP32C	-0.165638	0.0173318	NA	NA	NA	-1.25816	0.166407	0.548606	NA
ANP32E	0.280594	0.0174361	NA	NA	NA	2.12497	0.0217847	0.274061	NA
ANPEP	0.0979592	0.0171577	NA	NA	NA	0.747852	0.407044	0.751769	NA
ANTXR1	0.12235	0.0514951	12.0854	0.0336359	0.16703	0.539166	0.548906	0.996914	0.586278
ANXA1	-0.10153	0.0171374	NA	NA	NA	-0.77557	0.390013	0.741564	NA
ANXA10	-0.0556602	0.0173168	NA	NA	NA	-0.422971	0.637965	0.872819	NA
ANXA11	0.289994	0.0533017	12.5236	0.0282767	0.178239	1.25608	0.167094	0.956554	0.600753
ANXA13	0.241178	0.0815561	19.0456	0.00188487	0.335836	0.844521	0.349708	0.996914	0.737473
ANXA2	-0.19807	0.017287	NA	NA	NA	-1.50647	0.0992267	0.459419	NA
ANXA2P1	0.0887714	0.0172433	NA	NA	NA	0.676026	0.4531	0.777926	NA
ANXA2P2	-0.230708	0.0173611	NA	NA	NA	-1.75095	0.0566749	0.377323	NA
ANXA2P3	-0.235211	0.0429881	10.1962	0.0698628	0.122402	-1.13444	0.21104	0.984852	0.509622
ANXA3	0.0795725	0.0171561	NA	NA	NA	0.607509	0.499737	0.804932	NA
ANXA4	0.00129814	0.0170967	NA	NA	NA	0.00992807	0.99118	0.998439	NA
ANXA5	-0.0951376	0.0172574	NA	NA	NA	-0.724209	0.421861	0.760731	NA
ANXA6	0.0249613	0.0876183	20.1967	0.00114786	0.367492	0.0843276	0.925249	0.996914	0.752434
ANXA7	-0.269698	0.0522981	12.2662	0.0313168	0.171509	-1.17933	0.193862	0.978254	0.592376
ANXA8 /// LOC653107 /// ANXA8L1	0.052729	0.0171286	NA	NA	NA	0.402892	0.653933	0.878827	NA
ANXA9	0.163263	0.0606593	14.1443	0.0147182	0.216753	0.662886	0.461829	0.996914	0.646501
AOAH	-0.387407	0.0175231	NA	NA	NA	-2.92659	0.00187686	0.130422	NA
AOC2	-0.217208	0.0506432	11.8415	0.037026	0.16185	-0.965194	0.286013	0.996768	0.577755
AOC3	-0.291214	0.0391566	9.34165	0.0961886	0.102339	-1.47167	0.107025	0.910903	0.464763
AOF2	-0.104553	0.080809	18.974	0.00194372	0.33316	-0.367795	0.682272	0.996914	0.736481
AOX1	-0.0534826	0.0701014	16.3655	0.00587449	0.270618	-0.201999	0.82196	0.996914	0.694479
AP1B1	-0.172789	0.0678709	15.9348	0.00703274	0.259283	-0.663245	0.461587	0.996914	0.686221
AP1G1	0.235367	0.0171946	NA	NA	NA	1.79494	0.0509611	0.363224	NA
AP1G2	0.155713	0.0174085	NA	NA	NA	1.18017	0.193552	0.57792	NA
AP1M2	-0.132235	0.0578906	13.4822	0.0192557	0.20098	-0.549595	0.541211	0.996914	0.629141
AP1S1	0.177668	0.0173823	NA	NA	NA	1.34758	0.138976	0.514234	NA
AP1S2	-0.0398531	0.0171976	NA	NA	NA	-0.303898	0.735094	0.91389	NA
AP1S2 /// LOC653653 /// LOC654127	-0.28428	0.056586	13.149	0.0220216	0.194521	-1.19507	0.188114	0.97518	0.619743
AP2A2	-0.129415	0.0758602	17.5972	0.00349594	0.301366	-0.469871	0.601218	0.996914	0.715864
AP2B1	0.298134	0.0173449	NA	NA	NA	2.26373	0.014849	0.242492	NA
AP2M1	0.166946	0.0172412	NA	NA	NA	1.27143	0.1621	0.542318	NA
AP2S1	0.11623	0.0172278	NA	NA	NA	0.885528	0.327029	0.694227	NA
AP3B1	-0.143696	0.0172785	NA	NA	NA	-1.09318	0.227873	0.619589	NA
AP3B2	0.159278	0.0693242	16.2005	0.0062943	0.266504	0.604943	0.501524	0.996914	0.691368
AP3D1	0.146963	0.0172694	NA	NA	NA	1.11833	0.217543	0.608487	NA
AP3M2	-0.32107	0.0174401	NA	NA	NA	-2.43122	0.00915582	0.201579	NA
AP3S1	0.139869	0.0171981	NA	NA	NA	1.06655	0.23918	0.629079	NA
AP3S2	-0.0219546	0.017214	NA	NA	NA	-0.167334	0.852148	0.955007	NA
AP4E1	0.0304495	0.017294	NA	NA	NA	0.231544	0.796474	0.935597	NA
AP4M1	0.124852	0.0492189	11.8945	0.036262	0.16003	0.562767	0.531642	0.996914	0.579639
AP4S1	-0.302593	0.0173232	NA	NA	NA	-2.29903	0.0134496	0.234544	NA
APAF1	0.106223	0.0546349	12.9022	0.0243131	0.186088	0.454445	0.613183	0.996914	0.612468
APBA1	-0.136961	0.0538948	12.6721	0.0266535	0.180751	-0.589962	0.512124	0.996914	0.605431
APBA2	0.287278	0.0173724	NA	NA	NA	2.17958	0.0187641	0.259472	NA
APBA2BP	-0.0066884	0.017204	NA	NA	NA	-0.0509926	0.954777	0.987045	NA
APBA3	-0.27343	0.0872709	20.0402	0.00122823	0.363378	-0.925574	0.305943	0.996914	0.750501
APBB1	-0.105789	0.0559036	13.1277	0.0222114	0.192168	-0.447426	0.61868	0.996914	0.619125
APBB1IP	-0.216659	0.0460269	10.8922	0.0535607	0.138489	-1.00988	0.264597	0.988726	0.540954
APBB2	-0.0545062	0.0172685	NA	NA	NA	-0.414781	0.64444	0.875572	NA
APBB3	-0.0300188	0.0572047	13.4589	0.0194379	0.199476	-0.12551	0.888859	0.996914	0.628498
APC	0.140161	0.0173596	NA	NA	NA	1.0638	0.240373	0.629652	NA
APC2	0.325873	0.0174387	NA	NA	NA	2.4677	0.00820956	0.194831	NA
APCS	0.315526	0.0173488	NA	NA	NA	2.39553	0.0101608	0.208563	NA
APEH	-0.0868602	0.017274	NA	NA	NA	-0.660883	0.463182	0.783638	NA
APEX1	0.00516195	0.0773152	18.4346	0.00244827	0.317118	0.0185644	0.983542	0.999566	0.728771
APEX2	-0.0892988	0.0571164	13.6044	0.0183275	0.201541	-0.37365	0.677534	0.996914	0.632472
APH1A	0.237371	0.070336	16.3506	0.00591125	0.272546	0.895032	0.321939	0.996914	0.694201
APH1B	0.0941409	0.0173218	NA	NA	NA	0.71529	0.427549	0.763101	NA
API5	-0.196254	0.057369	13.3807	0.0200608	0.198993	-0.819369	0.364082	0.996914	0.626327
APIP	0.0416095	0.0859916	19.7328	0.00140254	0.356133	0.141894	0.874455	0.996914	0.746614
APITD1	0.0362352	0.0646121	15.2878	0.00920084	0.242419	0.142552	0.873863	0.996914	0.672942
APLP1	-0.246079	0.0173261	NA	NA	NA	-1.8695	0.0423908	0.335166	NA
APLP2	-0.00125615	0.0431274	10.4613	0.0631706	0.126372	-0.00604873	0.994601	0.999783	0.522049
APOA1	-0.0141599	0.0172262	NA	NA	NA	-0.107886	0.9044	0.971851	NA
APOA2	0.0189541	0.0171179	NA	NA	NA	0.14487	0.87185	0.960952	NA
APOA4	0.180885	0.0172809	NA	NA	NA	1.376	0.131059	0.505344	NA
APOB	-0.24711	0.0173721	NA	NA	NA	-1.87484	0.0418175	0.33415	NA
APOB48R	0.0491462	0.0608898	14.3989	0.0132648	0.221795	0.199167	0.824411	0.996914	0.65275
APOBEC1	0.0539486	0.0172291	NA	NA	NA	0.411007	0.647445	0.876972	NA
APOBEC2	-0.111461	0.0540493	12.7027	0.0263294	0.182078	-0.479433	0.593812	0.996914	0.606384
APOBEC3A	0.0467988	0.0172816	NA	NA	NA	0.355995	0.69188	0.895081	NA
APOBEC3B	-0.197899	0.0173158	NA	NA	NA	-1.50392	0.0997823	0.460332	NA
APOBEC3C	0.151596	0.0171568	NA	NA	NA	1.15736	0.202133	0.58911	NA
APOBEC3F	0.385442	0.0881465	20.0726	0.0012111	0.368286	1.29824	0.153634	0.950602	0.750905
APOBEC3G	0.22286	0.0173919	NA	NA	NA	1.68989	0.0654797	0.396246	NA
APOBEC3G /// APOBEC3F	0.0213214	0.0172739	NA	NA	NA	0.162226	0.856613	0.956039	NA
APOC1	-0.33165	0.0173805	NA	NA	NA	-2.51565	0.00708822	0.186179	NA
APOC2	0.0101626	0.0667625	15.5603	0.0082184	0.251156	0.0393312	0.965094	0.998122	0.678669
APOC3	-0.152676	0.0172367	NA	NA	NA	-1.1629	0.200006	0.58635	NA
APOC4	-0.147066	0.0390352	9.41292	0.0936851	0.102771	-0.744362	0.409205	0.996914	0.468815
APOD	-0.247472	0.072293	16.6805	0.00514727	0.280797	-0.920401	0.308605	0.996914	0.700249
APOE	0.138729	0.0561545	13.299	0.0207324	0.19546	0.585431	0.515308	0.996914	0.624031
APOF	0.0194771	0.0170943	NA	NA	NA	0.14897	0.868236	0.959644	NA
APOH	-0.183528	0.0172355	NA	NA	NA	-1.39795	0.125199	0.497857	NA
APOL1	-0.0655351	0.0425031	10.1164	0.0720035	0.119821	-0.31788	0.723437	0.996914	0.505753
APOL2	0.106171	0.0172419	NA	NA	NA	0.808562	0.370355	0.726606	NA
APOL3	-0.255013	0.0173904	NA	NA	NA	-1.93378	0.0360457	0.320615	NA
APOL5	-0.183618	0.0738925	17.0653	0.00437756	0.290069	-0.675483	0.453461	0.996914	0.707008
APOL6	-0.211476	0.0174239	NA	NA	NA	-1.60209	0.0801684	0.426884	NA
APOLD1	0.0942104	0.0171653	NA	NA	NA	0.719075	0.425124	0.762113	NA
APOM	0.0222086	0.0636608	14.967	0.0105044	0.235589	0.0880206	0.921965	0.996914	0.665931
APP	0.222809	0.0414285	9.83186	0.080142	0.113485	1.09467	0.227251	0.987408	0.491449
APPBP1	0.127153	0.0500427	11.794	0.0377219	0.159775	0.568403	0.527537	0.996914	0.576056
APPBP2	-0.216317	0.0603965	14.2183	0.0142806	0.217918	-0.880205	0.329927	0.996914	0.64834
APPL	0.157266	0.0807941	18.8732	0.00202954	0.332849	0.553281	0.538533	0.996914	0.735073
APRIN	0.0483041	0.017353	NA	NA	NA	0.366687	0.683173	0.890909	NA
APRT	-0.145753	0.0781655	18.2423	0.00265758	0.316184	-0.521328	0.562196	0.996914	0.725912
APTX	0.0415108	0.0171798	NA	NA	NA	0.316702	0.72442	0.910314	NA
AQP1	0.0938131	0.01715	NA	NA	NA	0.716359	0.426864	0.763076	NA
AQP2	-0.0906254	0.0434793	10.3506	0.0658895	0.125263	-0.434619	0.628746	0.996914	0.516936
AQP3	-0.0663878	0.0172963	NA	NA	NA	-0.504792	0.574564	0.843542	NA
AQP4	0.0718145	0.0493805	11.7658	0.0381418	0.158198	0.323172	0.719051	0.996914	0.575039
AQP5	-0.280525	0.0172683	NA	NA	NA	-2.13475	0.021211	0.271351	NA
AQP6	0.0592735	0.0520571	12.3184	0.0306762	0.171776	0.259789	0.772291	0.996914	0.594103
AQP7	-0.0140528	0.0387166	9.36334	0.0954203	0.101354	-0.0714192	0.936658	0.996914	0.466002
AQP8	-0.0630938	0.0172616	NA	NA	NA	-0.480227	0.593213	0.852321	NA
AQP9	0.0513112	0.0172442	NA	NA	NA	0.390743	0.663719	0.883766	NA
AQR	-0.244321	0.0173426	NA	NA	NA	-1.85525	0.0439277	0.339965	NA
AR	-0.0517158	0.0171746	NA	NA	NA	-0.39462	0.660594	0.882135	NA
ARAF	-0.196622	0.0808454	18.5585	0.00232206	0.326576	-0.691518	0.442859	0.996914	0.730582
ARC	-0.199264	0.0173459	NA	NA	NA	-1.51297	0.0978362	0.457369	NA
ARCN1	-0.033905	0.056118	13.2006	0.02157	0.193396	-0.143124	0.87337	0.996914	0.621228
ARD1A	0.15537	0.0173146	NA	NA	NA	1.18076	0.19334	0.57792	NA
AREG	-0.0701368	0.0173376	NA	NA	NA	-0.532662	0.553722	0.833832	NA
AREG /// LOC653193	-0.0192435	0.0172083	NA	NA	NA	-0.146695	0.870242	0.9606	NA
ARF1	0.042265	0.0171546	NA	NA	NA	0.322694	0.719445	0.907887	NA
ARF1P1	-0.0663076	0.0172311	NA	NA	NA	-0.505134	0.574313	0.843542	NA
ARF3	-0.253552	0.0455551	10.7457	0.056662	0.135092	-1.18795	0.190705	0.976058	0.534697
ARF4	-0.0440255	0.0172137	NA	NA	NA	-0.335557	0.708752	0.903335	NA
ARF5	0.193068	0.0510609	12.0665	0.0338885	0.166801	0.854407	0.344161	0.996914	0.585628
ARF6	-0.101287	0.0835091	19.9358	0.00128486	0.353349	-0.3505	0.696398	0.996914	0.749195
ARFGAP1	0.221747	0.0174195	NA	NA	NA	1.68012	0.0670231	0.399032	NA
ARFGAP3	-0.000340387	0.0464311	11.1682	0.0481448	0.143347	-0.00157968	0.998577	0.999783	0.552301
ARFGEF1	0.0764528	0.0171365	NA	NA	NA	0.584025	0.516325	0.813831	NA
ARFGEF2	0.132541	0.0172851	NA	NA	NA	1.00812	0.265418	0.649285	NA
ARFIP1	0.0481496	0.0892195	20.6932	0.000925584	0.378093	0.161199	0.857512	0.996914	0.758375
ARFIP2	-0.00342179	0.0940429	21.5605	0.000634508	0.402429	-0.0111581	0.990104	0.999709	0.768094
ARFRP1	-0.195066	0.0978826	22.9957	0.000338202	0.432475	-0.62349	0.488646	0.996914	0.782568
ARG1	0.0620251	0.0454519	10.8742	0.0539311	0.137102	0.290932	0.745966	0.996914	0.540198
ARG2	-0.169544	0.0173437	NA	NA	NA	-1.2874	0.156999	0.537684	NA
ARHGAP1	0.0573742	0.0173592	NA	NA	NA	0.435464	0.628081	0.868286	NA
ARHGAP10	0.260973	0.0508189	11.9454	0.0355431	0.164237	1.15766	0.202013	0.980699	0.58143
ARHGAP11A	-0.0327124	0.0171111	NA	NA	NA	-0.250077	0.780568	0.930028	NA
ARHGAP12	0.324283	0.0898525	20.6522	0.000942202	0.378272	1.08183	0.232638	0.988726	0.757895
ARHGAP15	-0.0961574	0.0960353	22.1631	0.000487496	0.417375	-0.31029	0.729758	0.996914	0.7744
ARHGAP17	-0.144215	0.0899568	21.1444	0.000760717	0.386364	-0.480834	0.592755	0.996914	0.763531
ARHGAP19	0.0834042	0.0519957	12.3661	0.0301018	0.17259	0.365767	0.683921	0.996914	0.595668
ARHGAP22	-0.101177	0.0530655	12.7502	0.0258358	0.18054	-0.439215	0.62512	0.996914	0.607849
ARHGAP24	0.0344066	0.017227	NA	NA	NA	0.262143	0.770295	0.926298	NA
ARHGAP25	-0.214336	0.0479895	11.4123	0.0437909	0.150397	-0.978411	0.27957	0.992903	0.561877
ARHGAP26	-0.126408	0.0173148	NA	NA	NA	-0.960649	0.288244	0.665586	NA
ARHGAP28	-0.0212142	0.0452312	10.8026	0.0554373	0.135463	-0.0997486	0.911595	0.996914	0.537149
ARHGAP29	-0.0731543	0.0173245	NA	NA	NA	-0.555788	0.536717	0.823975	NA
ARHGAP4	0.0963844	0.0467657	11.0792	0.0498314	0.142756	0.4457	0.620026	0.996914	0.548705
ARHGAP5	0.0572944	0.0572358	13.6848	0.0177409	0.203038	0.239485	0.789669	0.996914	0.63463
ARHGAP6	0.0239854	0.0170469	NA	NA	NA	0.183706	0.83785	0.950794	NA
ARHGAP8 /// LOC553158	-0.050894	0.0171281	NA	NA	NA	-0.388876	0.665218	0.884337	NA
ARHGDIA	-0.0747523	0.0828978	19.0978	0.00184319	0.339469	-0.259629	0.772425	0.996914	0.738189
ARHGDIB	-0.0967617	0.0171004	NA	NA	NA	-0.739946	0.411972	0.753362	NA
ARHGDIG	-0.0885449	0.0640807	14.9205	0.0107076	0.23587	-0.349784	0.69699	0.996914	0.66489
ARHGEF1	-0.157418	0.0999206	22.7175	0.000382233	0.431973	-0.497997	0.579682	0.996914	0.779905
ARHGEF10	-0.0784599	0.0500121	11.9943	0.0348658	0.163271	-0.350841	0.696116	0.996914	0.583136
ARHGEF10L	-0.0146802	0.0172317	NA	NA	NA	-0.111833	0.900942	0.970735	NA
ARHGEF11	0.312763	0.0172687	NA	NA	NA	2.38004	0.0106456	0.212342	NA
ARHGEF12	-0.00181659	0.0171003	NA	NA	NA	-0.0138917	0.987662	0.997518	NA
ARHGEF15	-0.29933	0.0173107	NA	NA	NA	-2.27506	0.0143772	0.240377	NA
ARHGEF16	-0.154892	0.0171589	NA	NA	NA	-1.18246	0.192706	0.577643	NA
ARHGEF17	0.0155198	0.0172633	NA	NA	NA	0.11812	0.895384	0.968379	NA
ARHGEF18	0.114334	0.0172872	NA	NA	NA	0.86959	0.335727	0.701176	NA
ARHGEF2	0.179512	0.0392941	9.38948	0.0945018	0.102909	0.905584	0.316336	0.996914	0.467489
ARHGEF3	-0.0144402	0.0172823	NA	NA	NA	-0.109843	0.902695	0.971036	NA
ARHGEF4	-0.146625	0.0754223	17.6001	0.00349176	0.301213	-0.533897	0.552809	0.996914	0.71591
ARHGEF5	-0.0368081	0.0170937	NA	NA	NA	-0.281531	0.753908	0.920867	NA
ARHGEF6	-0.155704	0.0567756	13.3448	0.0203536	0.196993	-0.65346	0.468191	0.996914	0.625321
ARHGEF7	0.012862	0.0170801	NA	NA	NA	0.0984159	0.912776	0.973257	NA
ARHGEF9	0.0856454	0.0171781	NA	NA	NA	0.653455	0.468195	0.787327	NA
ARID1A	-0.191544	0.108501	24.7339	0.000156818	0.482586	-0.581503	0.518123	0.996914	0.797849
ARID3A	0.0769498	0.0170485	NA	NA	NA	0.589338	0.512558	0.811552	NA
ARID3B	0.0805494	0.0171965	NA	NA	NA	0.614247	0.495047	0.803142	NA
ARID4A	0.330552	0.0174284	NA	NA	NA	2.50387	0.00735122	0.188775	NA
ARID4B	0.309217	0.067469	15.7883	0.00747529	0.257132	1.19045	0.189791	0.976058	0.683309
ARID5A	-0.330792	0.0431905	10.2784	0.0677207	0.124042	-1.5917	0.0820746	0.882472	0.513543
ARID5B	-0.0392567	0.0456842	10.939	0.0526029	0.138497	-0.183667	0.837887	0.996914	0.54292
ARIH1	-0.0934686	0.0171545	NA	NA	NA	-0.713636	0.4286	0.763387	NA
ARIH2	0.22545	0.0173413	NA	NA	NA	1.71203	0.0621542	0.390044	NA
ARL1	0.0564619	0.0739348	17.1444	0.00423391	0.290367	0.207649	0.817055	0.996914	0.70836
ARL14	0.234719	0.0171649	NA	NA	NA	1.79155	0.05139	0.363737	NA
ARL15	0.0789036	0.0171722	NA	NA	NA	0.602121	0.503515	0.805774	NA
ARL17P1	-0.0135012	0.0496896	11.7502	0.0383755	0.158453	-0.0605673	0.946279	0.996914	0.574476
ARL2	-0.129177	0.0173769	NA	NA	NA	-0.979937	0.278842	0.658524	NA
ARL2BP	-0.0313843	0.0724669	16.8159	0.00486255	0.282119	-0.116585	0.89675	0.996914	0.702662
ARL3	0.139944	0.0172901	NA	NA	NA	1.06428	0.240164	0.629612	NA
ARL4A	0.0292878	0.0172021	NA	NA	NA	0.223304	0.803588	0.939162	NA
ARL4C	-0.236652	0.0976982	22.4764	0.000424933	0.42548	-0.757125	0.401296	0.996914	0.777544
ARL4D	0.215287	0.0173312	NA	NA	NA	1.63532	0.0743235	0.414559	NA
ARL5A	-0.145953	0.0631005	14.7404	0.0115309	0.231779	-0.581029	0.518467	0.996914	0.660797
ARL6IP1	0.0352008	0.0172672	NA	NA	NA	0.267881	0.765421	0.924938	NA
ARL6IP2	0.147563	0.0172167	NA	NA	NA	1.12462	0.214991	0.605278	NA
ARL6IP4	0.0500216	0.0171223	NA	NA	NA	0.382275	0.670553	0.885997	NA
ARL6IP5	0.0159751	0.07919	18.2481	0.002651	0.318574	0.0567687	0.949652	0.996914	0.725999
ARL8B	-0.181075	0.0173323	NA	NA	NA	-1.3754	0.131221	0.505344	NA
ARMC1	0.044652	0.0550971	12.9502	0.02385	0.187411	0.190229	0.832163	0.996914	0.613905
ARMC4	0.374869	0.0407976	9.66151	0.0854143	0.110139	1.85593	0.0438558	0.807425	0.482483
ARMC6	-0.13873	0.050317	11.9808	0.0350516	0.163279	-0.618462	0.492138	0.996914	0.582666
ARMC7	0.0680925	0.0466825	11.0462	0.050471	0.14195	0.315154	0.725719	0.996914	0.547357
ARMC8	-0.110264	0.0171689	NA	NA	NA	-0.841519	0.351404	0.714048	NA
ARMC9	-0.0152332	0.0527361	12.4384	0.0292507	0.175039	-0.0663341	0.941154	0.996914	0.598018
ARMCX1	-0.00365386	0.017343	NA	NA	NA	-0.0277454	0.97541	0.993182	NA
ARMCX2	0.0163173	0.0171692	NA	NA	NA	0.12453	0.889717	0.966799	NA
ARMCX3	-0.172061	0.0385668	9.31133	0.0972723	0.100611	-0.876147	0.332127	0.996914	0.46302
ARMCX5	-0.118785	0.0173416	NA	NA	NA	-0.902026	0.318223	0.688521	NA
ARMCX6 /// LOC653354	0.299859	0.10641	24.2723	0.000192455	0.47101	0.919234	0.30921	0.996914	0.794004
ARMET	-0.136872	0.053382	12.8	0.0253267	0.181854	-0.592405	0.510391	0.996914	0.609375
ARNT	0.128443	0.0171746	NA	NA	NA	0.980089	0.278767	0.658524	NA
ARNT2	0.160594	0.017158	NA	NA	NA	1.22602	0.177187	0.560892	NA
ARNTL	0.11216	0.0172538	NA	NA	NA	0.853875	0.344455	0.707828	NA
ARNTL2	0.0364855	0.0172437	NA	NA	NA	0.277847	0.757024	0.92213	NA
ARPC1A	-0.108941	0.0171343	NA	NA	NA	-0.832255	0.356666	0.718073	NA
ARPC1B /// LOC653888	-0.170376	0.0172579	NA	NA	NA	-1.29692	0.15404	0.53357	NA
ARPC2	-0.178946	0.0172779	NA	NA	NA	-1.36137	0.135094	0.5091	NA
ARPC3	0.176829	0.0716296	17.0141	0.00447317	0.284125	0.660706	0.463295	0.996914	0.706126
ARPC4	-0.0766109	0.0623164	14.6152	0.0121395	0.227498	-0.306894	0.732587	0.996914	0.65789
ARPC5	0.0317249	0.0172728	NA	NA	NA	0.24139	0.788014	0.931898	NA
ARPC5L	0.17133	0.0171829	NA	NA	NA	1.30703	0.15094	0.530699	NA
ARPP-19	-0.0268969	0.017297	NA	NA	NA	-0.204511	0.819777	0.94515	NA
ARPP-21	-0.0980982	0.0173095	NA	NA	NA	-0.745623	0.40843	0.751937	NA
ARR3	-0.235104	0.0174395	NA	NA	NA	-1.7803	0.0528258	0.367218	NA
ARRB1	0.039549	0.0172281	NA	NA	NA	0.301312	0.73725	0.914332	NA
ARRB2	-0.160949	0.111652	25.1803	0.000128595	0.496337	-0.481678	0.592105	0.996914	0.801432
ARS2	0.336303	0.017523	NA	NA	NA	2.54054	0.00656978	0.183688	NA
ARSA	-0.0777915	0.017197	NA	NA	NA	-0.593207	0.509827	0.810481	NA
ARSB	-0.136876	0.0173008	NA	NA	NA	-1.04062	0.25058	0.636931	NA
ARSD	0.0181074	0.0171028	NA	NA	NA	0.138459	0.877454	0.963011	NA
ARSE	-0.0290229	0.0554885	12.9933	0.0234413	0.188818	-0.123208	0.890881	0.996914	0.615187
ARSF	0.0143163	0.070266	16.5856	0.00535655	0.274675	0.054008	0.952113	0.996914	0.698534
ARSJ	-0.11489	0.0173371	NA	NA	NA	-0.872559	0.334085	0.700732	NA
ART1	-0.02148	0.0171476	NA	NA	NA	-0.164033	0.855029	0.955667	NA
ART3	-0.00140207	0.0417822	10.0383	0.0741567	0.117377	-0.00685923	0.993888	0.999783	0.501909
ART4	-0.0352616	0.0173501	NA	NA	NA	-0.267702	0.765565	0.925028	NA
ARTN	-0.398952	0.0958541	22.0062	0.00052219	0.412924	-1.28859	0.156626	0.951435	0.772791
ARTS-1	-0.0180162	0.0172719	NA	NA	NA	-0.137086	0.878667	0.963523	NA
ARVCF	0.0924987	0.0452229	10.7869	0.0557738	0.135231	0.434967	0.628471	0.996914	0.536473
ASAH1	0.0676106	0.0579208	13.6201	0.0182115	0.203317	0.28093	0.754426	0.996914	0.632895
ASAHL	-0.0700077	0.0429983	10.2038	0.0696619	0.121951	-0.337614	0.70704	0.996914	0.509987
ASB1	-0.161982	0.0171628	NA	NA	NA	-1.23644	0.173649	0.557843	NA
ASB13	-0.053243	0.017184	NA	NA	NA	-0.406163	0.651308	0.878733	NA
ASB4	0.113478	0.043475	10.3177	0.0667182	0.12462	0.544241	0.545154	0.996914	0.515395
ASB6	-0.199945	0.0527333	12.5308	0.0281962	0.176864	-0.870699	0.335125	0.996914	0.600982
ASB7	-0.0713654	0.039405	9.4761	0.0915159	0.104305	-0.359511	0.689016	0.996914	0.472357
ASB8	-0.221067	0.0172124	NA	NA	NA	-1.68501	0.0662464	0.397804	NA
ASB9	0.166899	0.0173365	NA	NA	NA	1.26757	0.163336	0.544041	NA
ASCC1	-0.366347	0.0174927	NA	NA	NA	-2.7699	0.00316961	0.149431	NA
ASCC2	0.151368	0.0173882	NA	NA	NA	1.14791	0.205762	0.594088	NA
ASCC3	-0.0581521	0.0173101	NA	NA	NA	-0.441994	0.622936	0.866654	NA
ASCC3L1	-0.00397634	0.0400508	9.60734	0.0871572	0.107465	-0.0198691	0.982378	0.999511	0.479564
ASCC3L1 /// LOC652147	0.224913	0.0173175	NA	NA	NA	1.70912	0.0625768	0.390044	NA
ASCIZ	0.322977	0.0968871	22.385	0.00044231	0.420462	1.03762	0.25192	0.988726	0.776636
ASCL1	0.188834	0.0172212	NA	NA	NA	1.43896	0.114798	0.481796	NA
ASCL2	-0.191843	0.0173152	NA	NA	NA	-1.45792	0.110224	0.473931	NA
ASCL3	-0.0247253	0.017221	NA	NA	NA	-0.188414	0.833752	0.950109	NA
ASF1A	0.277517	0.0673374	15.6412	0.00794659	0.253933	1.06945	0.237936	0.988726	0.680332
ASF1B	0.483872	0.0437925	10.18	0.0702914	0.124432	2.31223	0.0129459	0.617673	0.508843
ASGR1	-0.0131057	0.0172514	NA	NA	NA	-0.099781	0.911567	0.973257	NA
ASGR2	-0.05888	0.0555447	13.0459	0.0229524	0.189961	-0.249831	0.780775	0.996914	0.616738
ASH1L	0.0175209	0.0460516	10.9333	0.0527184	0.138928	0.0816456	0.927628	0.996914	0.542682
ASH2L	0.114151	0.0717585	16.5826	0.00536339	0.277292	0.42613	0.635462	0.996914	0.698479
ASIP	-0.137037	0.0493565	11.6102	0.0405378	0.155829	-0.61683	0.493272	0.996914	0.569343
ASL	-0.0316005	0.0172964	NA	NA	NA	-0.240279	0.788969	0.932274	NA
ASMT	0.168477	0.0172275	NA	NA	NA	1.2836	0.158194	0.538783	NA
ASMTL	0.253098	0.0428679	10.1729	0.070483	0.121298	1.22243	0.178423	0.964392	0.508496
ASNA1	0.0310388	0.0701175	16.2982	0.0060424	0.269545	0.117217	0.89619	0.996914	0.693217
ASNS	-0.151667	0.0754071	17.9257	0.00304104	0.30645	-0.552314	0.53923	0.996914	0.72107
ASNSD1	0.0570261	0.0172136	NA	NA	NA	0.434648	0.628723	0.868286	NA
ASPA	-0.336402	0.0173575	NA	NA	NA	-2.55337	0.00631569	0.183595	NA
ASPH	-0.28973	0.0173188	NA	NA	NA	-2.20158	0.0176527	0.255469	NA
ASPHD1	-0.142302	0.0568716	13.311	0.0206321	0.197014	-0.596712	0.507353	0.996914	0.624371
ASPM	0.137602	0.0172058	NA	NA	NA	1.04903	0.246848	0.633544	NA
ASPN	-0.123541	0.0650584	15.3684	0.00889903	0.245693	-0.484351	0.590051	0.996914	0.674656
ASPSCR1	-0.061714	0.054227	12.7999	0.0253278	0.183591	-0.265018	0.767846	0.996914	0.609372
ASRGL1	-0.266665	0.0173871	NA	NA	NA	-2.02233	0.028677	0.296361	NA
ASS1	-0.0201777	0.0171673	NA	NA	NA	-0.154	0.863841	0.958371	NA
ASTE1	-0.192327	0.0583038	13.9116	0.0161808	0.209206	-0.796513	0.377433	0.996914	0.640588
ASTN1	0.0676131	0.0171964	NA	NA	NA	0.515598	0.566477	0.839536	NA
ASTN2	0.137251	0.0172651	NA	NA	NA	1.04455	0.248831	0.635145	NA
ASXL1	0.0366057	0.0173571	NA	NA	NA	0.27785	0.757022	0.92213	NA
ASXL2	0.21823	0.0642757	15.1268	0.00983407	0.239935	0.860776	0.340584	0.996914	0.669461
ATAD2	0.274142	0.0721989	16.8267	0.00484048	0.282544	1.02026	0.259806	0.988726	0.702853
ATAD3A	-0.087393	0.0171549	NA	NA	NA	-0.667242	0.458938	0.780917	NA
ATAD4	0.117776	0.0173084	NA	NA	NA	0.895215	0.321846	0.691402	NA
ATBF1	-0.0751103	0.0171585	NA	NA	NA	-0.573403	0.523945	0.815691	NA
ATF1	0.245803	0.062824	14.6113	0.0121591	0.229172	0.980673	0.278484	0.992903	0.657798
ATF2	-0.0502241	0.0172739	NA	NA	NA	-0.382135	0.670663	0.885997	NA
ATF3	-0.104817	0.0172504	NA	NA	NA	-0.798051	0.376524	0.731021	NA
ATF4	-0.024073	0.0171363	NA	NA	NA	-0.183895	0.837684	0.950794	NA
ATF5	0.122785	0.0173686	NA	NA	NA	0.931675	0.302812	0.677457	NA
ATF6	-0.0382011	0.0172248	NA	NA	NA	-0.291071	0.745852	0.918226	NA
ATF7	-0.00356456	0.0538117	12.6611	0.0267699	0.180598	-0.0153662	0.98635	0.999686	0.605091
ATF7IP	-0.167317	0.0173948	NA	NA	NA	-1.26862	0.163002	0.544041	NA
ATF7IP2	0.159048	0.0603326	14.3762	0.0133881	0.220013	0.647518	0.472226	0.996914	0.652204
ATG10	0.165602	0.0172457	NA	NA	NA	1.26103	0.165467	0.546993	NA
ATG12	0.176187	0.0172055	NA	NA	NA	1.3432	0.140225	0.515873	NA
ATG16L1	0.306595	0.0173585	NA	NA	NA	2.32707	0.0124105	0.226022	NA
ATG3	-0.235631	0.0661642	15.3767	0.00886825	0.247305	-0.916053	0.310859	0.996914	0.674833
ATG4A	0.0375285	0.017235	NA	NA	NA	0.285861	0.750244	0.920089	NA
ATG4B	-0.122559	0.0549191	12.8669	0.0246589	0.185781	-0.522978	0.560944	0.996914	0.611405
ATG4B /// LOC653202	0.0717744	0.0172323	NA	NA	NA	0.546761	0.543291	0.827938	NA
ATG5	-0.242052	0.0172207	NA	NA	NA	-1.84452	0.0451168	0.34397	NA
ATG7	0.0841405	0.0172944	NA	NA	NA	0.639812	0.477461	0.79331	NA
ATHL1	-0.0400414	0.0444768	10.5622	0.0607851	0.130285	-0.189864	0.832479	0.996914	0.526614
ATIC	0.0228289	0.0465923	11.1549	0.0483938	0.14345	0.105761	0.906264	0.996914	0.551766
ATM	0.258438	0.114565	26.1693	8.27343e-05	0.520123	0.763537	0.397361	0.996914	0.808937
ATM /// LOC651610	-0.0121115	0.071574	16.7219	0.00505863	0.279538	-0.0452709	0.95983	0.997331	0.70099
ATN1	0.168328	0.0173639	NA	NA	NA	1.27742	0.160174	0.540475	NA
ATOH1	-0.0692194	0.0519074	12.4988	0.0285562	0.174334	-0.303818	0.735162	0.996914	0.599963
ATOX1	0.170221	0.0402054	9.59855	0.0874428	0.107752	0.848927	0.347208	0.996914	0.479088
ATP10A	-0.160443	0.0173727	NA	NA	NA	-1.21727	0.18022	0.564739	NA
ATP10B	-0.0802412	0.0171536	NA	NA	NA	-0.612661	0.496144	0.803538	NA
ATP10D	-0.277639	0.0633635	14.5826	0.012303	0.229376	-1.10296	0.223824	0.987408	0.657126
ATP11A	0.0316469	0.0171096	NA	NA	NA	0.241942	0.787535	0.931821	NA
ATP11B	0.272369	0.0915105	21.0147	0.000804896	0.38847	0.900373	0.319103	0.996914	0.762071
ATP12A	0.151055	0.0172107	NA	NA	NA	1.15142	0.204407	0.59257	NA
ATP13A1	0.123316	0.0173719	NA	NA	NA	0.935614	0.300814	0.676884	NA
ATP13A2	0.0502354	0.0171958	NA	NA	NA	0.383088	0.669887	0.885967	NA
ATP13A3	0.031449	0.0406281	9.7174	0.0836503	0.110165	0.156025	0.862041	0.996914	0.485459
ATP1A1	-0.0244504	0.0173366	NA	NA	NA	-0.185697	0.836104	0.950794	NA
ATP1A2	-0.266328	0.0506847	11.9349	0.0356905	0.164482	-1.18298	0.192511	0.978097	0.581061
ATP1A3	0.133229	0.0694457	16.3401	0.00593734	0.268605	0.505562	0.57399	0.996914	0.694004
ATP1B1	-0.117262	0.0173411	NA	NA	NA	-0.890468	0.324373	0.692999	NA
ATP1B2	0.0288387	0.061785	14.6335	0.0120486	0.226737	0.11602	0.897249	0.996914	0.658318
ATP1B3	-0.10314	0.0170921	NA	NA	NA	-0.788917	0.381953	0.735389	NA
ATP1B4	0.121509	0.0591303	14.0991	0.0149917	0.213188	0.499692	0.578403	0.996914	0.645369
ATP2A1	-0.163985	0.0173217	NA	NA	NA	-1.24597	0.170457	0.554546	NA
ATP2A2	-0.180045	0.0172845	NA	NA	NA	-1.36947	0.132841	0.506583	NA
ATP2A3	-0.0784566	0.106427	24.0808	0.000209487	0.468269	-0.240494	0.788784	0.996914	0.792366
ATP2B1	0.102414	0.0390898	9.37088	0.0951546	0.102066	0.517996	0.564689	0.996914	0.466432
ATP2B2	-0.224883	0.0397975	9.56244	0.0886262	0.106653	-1.12727	0.213921	0.986671	0.477121
ATP2B3	-0.0390649	0.0171919	NA	NA	NA	-0.297937	0.740077	0.915868	NA
ATP2B4	0.0759481	0.148415	34.4526	1.93463e-06	0.729255	0.197141	0.826173	0.996914	0.854873
ATP2C1	0.0617179	0.126601	29.2325	2.08747e-05	0.594698	0.173458	0.846783	0.996914	0.828958
ATP4A	-0.159772	0.0591153	13.851	0.0165838	0.209688	-0.657128	0.465713	0.996914	0.639016
ATP4B	-0.191175	0.0395191	9.43627	0.0928779	0.104032	-0.961674	0.287731	0.996768	0.47013
ATP5A1	0.119949	0.1049	24.4978	0.000174143	0.471056	0.370346	0.680192	0.996914	0.7959
ATP5B	-0.351056	0.0175373	NA	NA	NA	-2.65091	0.0046499	0.162832	NA
ATP5C1	-0.113687	0.0601859	14.3151	0.0137271	0.219113	-0.463407	0.606206	0.996914	0.650718
ATP5D	-0.0180226	0.0716019	16.6647	0.00518173	0.278388	-0.0673527	0.940255	0.996914	0.699964
ATP5E	0.201391	0.0777367	18.0559	0.00287718	0.313795	0.722317	0.423068	0.996914	0.723082
ATP5F1	-0.0314975	0.0874682	20.0853	0.00120449	0.365201	-0.1065	0.905617	0.996914	0.751062
ATP5G1	0.0985631	0.0588951	13.8004	0.016928	0.207974	0.406139	0.651327	0.996914	0.637693
ATP5G2	0.0655508	0.0413969	9.95509	0.0765179	0.115284	0.322177	0.719875	0.996914	0.497744
ATP5G3	0.299517	0.0955289	21.8591	0.00055689	0.409045	0.969067	0.284118	0.995979	0.771262
ATP5H	0.300039	0.0852063	19.5537	0.00151505	0.35282	1.02788	0.256324	0.988726	0.744294
ATP5I	0.330011	0.0786346	17.9487	0.00301144	0.313635	1.17685	0.194781	0.978605	0.721428
ATP5J	0.0376999	0.0617449	14.5325	0.0125584	0.22501	0.151719	0.865836	0.996914	0.655943
ATP5J2	0.146999	0.045188	10.7349	0.0568973	0.13435	0.691517	0.442859	0.996914	0.534229
ATP5L	0.242345	0.0648913	15.1824	0.00961072	0.241453	0.95135	0.29287	0.996768	0.670671
ATP5O	0.0353927	0.0818197	18.7996	0.00209454	0.332584	0.123733	0.89042	0.996914	0.734036
ATP5S	0.038793	0.0409478	9.77167	0.0819694	0.111574	0.191707	0.830864	0.996914	0.488317
ATP6AP1	-0.12704	0.0704397	16.5456	0.0054472	0.274008	-0.478667	0.594409	0.996914	0.697806
ATP6AP2	-0.177139	0.0172349	NA	NA	NA	-1.34931	0.138474	0.512973	NA
ATP6V0A1	0.155679	0.0173069	NA	NA	NA	1.18337	0.192368	0.577485	NA
ATP6V0A2	-0.2165	0.017339	NA	NA	NA	-1.64417	0.0728185	0.411672	NA
ATP6V0A4	-0.002314	0.0404772	9.73814	0.0830042	0.110255	-0.0115016	0.989795	0.999686	0.486555
ATP6V0B	0.203826	0.0550987	12.8697	0.0246309	0.186304	0.868336	0.336413	0.996914	0.611491
ATP6V0C	-0.206494	0.0843337	19.3055	0.0016858	0.346867	-0.711061	0.430244	0.996914	0.741007
ATP6V0D1	0.105338	0.0526086	12.4955	0.0285939	0.176183	0.459256	0.609438	0.996914	0.599857
ATP6V0E	0.286498	0.0889156	20.6277	0.000952296	0.376943	0.9608	0.288171	0.996768	0.757607
ATP6V0E2L	0.0571974	0.0173394	NA	NA	NA	0.434369	0.628938	0.868286	NA
ATP6V1A	0.115734	0.0491348	11.7172	0.0388755	0.157097	0.522115	0.5616	0.996914	0.573276
ATP6V1B1	-0.00248966	0.0446508	10.612	0.0596392	0.131471	-0.0117822	0.989543	0.999686	0.528835
ATP6V1B2	-0.0146035	0.0170508	NA	NA	NA	-0.111837	0.900938	0.970735	NA
ATP6V1C1	0.0910197	0.0794501	18.2469	0.00265236	0.318705	0.322915	0.719258	0.996914	0.725981
ATP6V1D	0.327087	0.0608528	14.0074	0.0155628	0.21547	1.32594	0.145246	0.945285	0.643045
ATP6V1E1	0.110985	0.0595628	14.016	0.015508	0.212684	0.454754	0.612936	0.996914	0.643265
ATP6V1F	0.116924	0.0502681	12.018	0.0345422	0.164029	0.521504	0.562064	0.996914	0.583957
ATP6V1G1	-0.0975939	0.0483177	11.4338	0.0434263	0.150989	-0.443986	0.621375	0.996914	0.562699
ATP6V1G2	0.0203751	0.017177	NA	NA	NA	0.155462	0.862539	0.958069	NA
ATP6V1H	0.094683	0.0172201	NA	NA	NA	0.721529	0.423568	0.7615	NA
ATP7A /// LOC644732	0.108867	0.0559308	13.1054	0.0224111	0.191363	0.460333	0.608596	0.996914	0.618477
ATP7B	0.108447	0.0172246	NA	NA	NA	0.82631	0.360062	0.720448	NA
ATP8A1	-0.202657	0.0172066	NA	NA	NA	-1.54495	0.0911697	0.445563	NA
ATP8A2	-0.0934034	0.0171351	NA	NA	NA	-0.713542	0.428661	0.763387	NA
ATP8B1	-0.28562	0.0524546	12.1829	0.0323654	0.171198	-1.24709	0.170071	0.964392	0.58959
ATP8B2	0.248823	0.0406899	9.66124	0.0854228	0.109751	1.23353	0.174625	0.964392	0.482468
ATP8B3	0.108349	0.0172868	NA	NA	NA	0.824073	0.36135	0.721406	NA
ATP8B4	0.036373	0.0483943	11.4145	0.0437543	0.150763	0.165341	0.853886	0.996914	0.561959
ATP9A	-0.0543093	0.0170346	NA	NA	NA	-0.41611	0.643396	0.874902	NA
ATP9B	-0.140909	0.0383437	9.28516	0.0982164	0.0995134	-0.719601	0.42479	0.996914	0.461507
ATPAF2	0.200831	0.0879689	20.1189	0.00118712	0.367417	0.67712	0.45236	0.996914	0.751478
ATPBD1B	-0.0478518	0.017254	NA	NA	NA	-0.364296	0.685113	0.891902	NA
ATPBD1C	-0.00425695	0.0409156	9.88765	0.0784819	0.113438	-0.0210452	0.981332	0.999511	0.494319
ATPIF1	0.33372	0.125594	27.9754	3.68032e-05	0.575744	0.941668	0.297742	0.996768	0.821272
ATR	0.000709561	0.0532775	12.5985	0.0274468	0.178572	0.0030741	0.997245	0.999783	0.603126
ATR /// LOC648152	0.0400447	0.0731312	17.1697	0.00418902	0.289774	0.148079	0.869024	0.996914	0.708789
ATRN	-0.20908	0.0173627	NA	NA	NA	-1.58673	0.0830124	0.432118	NA
ATRNL1	0.178247	0.0173083	NA	NA	NA	1.35486	0.136908	0.51165	NA
ATRX	-0.114196	0.0404395	9.7618	0.0822728	0.110916	-0.567868	0.527922	0.996914	0.487799
ATRX /// LOC642995	0.107931	0.0171043	NA	NA	NA	0.825267	0.360656	0.72088	NA
ATXN1	0.343531	0.0173829	NA	NA	NA	2.60559	0.00537378	0.169858	NA
ATXN10	-0.0761096	0.0171777	NA	NA	NA	-0.580707	0.518691	0.814763	NA
ATXN2	-0.149314	0.0173033	NA	NA	NA	-1.1351	0.210778	0.600051	NA
ATXN2L	-0.0389244	0.0429861	10.3453	0.0660229	0.124228	-0.18774	0.834338	0.996914	0.516687
ATXN3	0.056172	0.0606719	14.1801	0.0145049	0.217424	0.228048	0.799483	0.996914	0.647394
ATXN3L	0.0165917	0.0172451	NA	NA	NA	0.126345	0.88812	0.966785	NA
ATXN7	0.131612	0.0916914	20.9238	0.000837346	0.386754	0.434641	0.62873	0.996914	0.761038
ATXN7L1	0.357886	0.0175128	NA	NA	NA	2.70437	0.00392273	0.155303	NA
ATXN7L1 /// ATXN7L4	-0.0658415	0.045462	10.748	0.0566108	0.134962	-0.308799	0.730998	0.996914	0.534799
ATXN8OS	0.155118	0.0594875	13.9898	0.0156745	0.212102	0.635987	0.480081	0.996914	0.642596
AUH	0.0575043	0.0171179	NA	NA	NA	0.439517	0.624885	0.867556	NA
AUP1	0.11441	0.0173571	NA	NA	NA	0.868413	0.33637	0.701176	NA
AURKA	0.019807	0.0171394	NA	NA	NA	0.151294	0.866195	0.959114	NA
AURKAIP1 /// LOC643556	0.103386	0.0171008	NA	NA	NA	0.790595	0.38094	0.735069	NA
AURKB	0.14935	0.0462125	10.9556	0.052267	0.139656	0.694745	0.440754	0.996914	0.543613
AURKC	-0.0606145	0.0171322	NA	NA	NA	-0.463095	0.606453	0.859137	NA
AUTS2	-0.061595	0.0404596	9.72796	0.0833208	0.110239	-0.306221	0.733149	0.996914	0.486017
AVEN	-0.100547	0.0171966	NA	NA	NA	-0.76674	0.395401	0.744117	NA
AVIL	0.302084	0.0172456	NA	NA	NA	2.30033	0.0133945	0.234544	NA
AVP	-0.262243	0.0573354	13.4332	0.0196404	0.200671	-1.0952	0.227033	0.987408	0.627788
AVPI1	-0.156513	0.0173698	NA	NA	NA	-1.18756	0.190847	0.576284	NA
AVPR1A	-0.0614052	0.0172181	NA	NA	NA	-0.467964	0.602688	0.857207	NA
AVPR1B	-0.153914	0.0172379	NA	NA	NA	-1.17229	0.196475	0.582269	NA
AVPR2	0.0786134	0.0170836	NA	NA	NA	0.60146	0.503976	0.806241	NA
AXIN1	0.154713	0.0173715	NA	NA	NA	1.17383	0.195901	0.581341	NA
AXL	-0.125291	0.0172916	NA	NA	NA	-0.952799	0.292143	0.669623	NA
AYTL2	0.104427	0.0173138	NA	NA	NA	0.793624	0.379133	0.733845	NA
AZGP1	-0.259543	0.0175028	NA	NA	NA	-1.9618	0.0335498	0.314263	NA
AZI1	0.083234	0.0171739	NA	NA	NA	0.635136	0.480673	0.795275	NA
AZI2	0.120065	0.065867	15.535	0.00830498	0.248981	0.467825	0.602796	0.996914	0.678146
AZIN1	0.0396195	0.101746	23.1384	0.000317601	0.443585	0.124208	0.89	0.996914	0.783909
AZU1	0.307248	0.0173771	NA	NA	NA	2.33077	0.0122805	0.225683	NA
B2M	0.405093	0.165942	36.8063	6.54952e-07	0.816115	0.994434	0.271887	0.989209	0.864154
B3GALNT1	-0.0449464	0.0171449	NA	NA	NA	-0.343263	0.702375	0.899616	NA
B3GALT1	-0.294011	0.0174098	NA	NA	NA	-2.22827	0.0163837	0.251254	NA
B3GALT2	0.149772	0.0171178	NA	NA	NA	1.14474	0.206997	0.595573	NA
B3GALT4	-0.0759803	0.0172168	NA	NA	NA	-0.579061	0.519884	0.814763	NA
B3GALT5	-0.14449	0.0173152	NA	NA	NA	-1.09806	0.225862	0.617398	NA
B3GAT1	-0.0164908	0.0171442	NA	NA	NA	-0.125946	0.888475	0.966785	NA
B3GAT3	0.145435	0.0531644	12.462	0.0289772	0.176316	0.630751	0.483648	0.996914	0.598781
B3GNT1	-0.00431466	0.0172623	NA	NA	NA	-0.0328396	0.970863	0.9915	NA
B3GNT2	0.0789045	0.0170348	NA	NA	NA	0.604552	0.501797	0.805573	NA
B3GNT3	0.034241	0.0171583	NA	NA	NA	0.261402	0.770918	0.926421	NA
B3GNT4	-0.02404	0.0172001	NA	NA	NA	-0.183303	0.838203	0.950794	NA
B3GNTL1	0.124674	0.0172408	NA	NA	NA	0.949509	0.293787	0.671068	NA
B4GALNT1	-0.118763	0.0171554	NA	NA	NA	-0.906736	0.315737	0.687332	NA
B4GALT1	-0.0611714	0.0173417	NA	NA	NA	-0.464519	0.605339	0.858921	NA
B4GALT2	-0.18662	0.017422	NA	NA	NA	-1.41387	0.121078	0.491308	NA
B4GALT3	0.194518	0.0173352	NA	NA	NA	1.47739	0.105705	0.469354	NA
B4GALT4	-0.200679	0.0392873	9.38796	0.0945548	0.102839	-1.01245	0.263388	0.988726	0.467403
B4GALT5	0.263846	0.017353	NA	NA	NA	2.00292	0.0301537	0.300496	NA
B4GALT6	0.0142628	0.045065	10.7147	0.0573402	0.133745	0.0671868	0.940405	0.996914	0.53335
B4GALT7	0.120789	0.0480099	11.3758	0.044418	0.149787	0.551265	0.539996	0.996914	0.56047
BAALC	-0.116446	0.0172239	NA	NA	NA	-0.887274	0.326096	0.69353	NA
BAAT	0.0418023	0.0171046	NA	NA	NA	0.319628	0.721981	0.909	NA
BACE1	0.334205	0.0433764	10.3052	0.067034	0.124719	1.60467	0.079704	0.87755	0.51481
BACE2	0.0354799	0.0171781	NA	NA	NA	0.270704	0.763045	0.924365	NA
BACH1	-0.162618	0.0520263	12.2388	0.0316585	0.170869	-0.712945	0.429051	0.996914	0.591462
BACH2	0.291746	0.0173325	NA	NA	NA	2.21603	0.0169502	0.25359	NA
BAD	0.218718	0.017378	NA	NA	NA	1.65915	0.0703595	0.40579	NA
BAG1	-0.0900136	0.0439893	10.5359	0.0613995	0.129068	-0.429175	0.633042	0.996914	0.525431
BAG2	-0.0528909	0.0409091	9.88413	0.0785857	0.113444	-0.2615	0.770834	0.996914	0.494139
BAG3	-0.176088	0.0415932	9.99127	0.0754828	0.116461	-0.863412	0.339124	0.996914	0.499563
BAG4	0.276478	0.0174037	NA	NA	NA	2.09575	0.0235917	0.282354	NA
BAG5	-0.0936339	0.0173597	NA	NA	NA	-0.710661	0.430501	0.765425	NA
BAGE	-0.0208009	0.0172409	NA	NA	NA	-0.158417	0.85994	0.956903	NA
BAHCC1	0.0443593	0.0171425	NA	NA	NA	0.338803	0.706049	0.901819	NA
BAHD1	0.257454	0.0173449	NA	NA	NA	1.95485	0.0341624	0.316744	NA
BAI1	0.1467	0.0172963	NA	NA	NA	1.11546	0.218706	0.610454	NA
BAI2	-0.0118086	0.0171498	NA	NA	NA	-0.0901713	0.92008	0.976121	NA
BAI3	0.155376	0.0172336	NA	NA	NA	1.18358	0.192297	0.577485	NA
BAIAP2	-0.101347	0.045542	10.8171	0.055129	0.136144	-0.474904	0.597322	0.996914	0.53777
BAIAP2L2	0.166951	0.0171881	NA	NA	NA	1.27343	0.161466	0.541514	NA
BAIAP3	0.13534	0.0172787	NA	NA	NA	1.0296	0.255526	0.640697	NA
BAK1 /// BCL2L7P1	0.139302	0.01731	NA	NA	NA	1.05879	0.242571	0.62975	NA
BAMBI	0.0478649	0.0173557	NA	NA	NA	0.363326	0.685911	0.891902	NA
BANF1	-0.109177	0.129166	29.1019	2.21445e-05	0.599472	-0.303779	0.735194	0.996914	0.82819
BANK1	0.028001	0.017307	NA	NA	NA	0.212844	0.812549	0.941762	NA
BANP	-0.00551313	0.01731	NA	NA	NA	-0.0419034	0.962809	0.989575	NA
BAP1	0.0164041	0.0855205	19.6926	0.00142703	0.35486	0.0560941	0.95026	0.996914	0.746098
BAPX1	-0.17295	0.0172069	NA	NA	NA	-1.31847	0.14747	0.526052	NA
BARD1	0.0491056	0.0171784	NA	NA	NA	0.374662	0.676713	0.888541	NA
BARX1	0.120178	0.0171821	NA	NA	NA	0.916828	0.310462	0.682965	NA
BARX2	0.077681	0.0172074	NA	NA	NA	0.592186	0.510552	0.810637	NA
BASP1	0.0157961	0.0173358	NA	NA	NA	0.119972	0.893747	0.967887	NA
BAT1	-0.131258	0.0777788	17.9398	0.00302277	0.310283	-0.470646	0.600618	0.996914	0.721291
BAT2	-0.14606	0.101242	23.0085	0.00033631	0.439576	-0.45904	0.609608	0.996914	0.782689
BAT2D1	-0.26208	0.049729	11.6019	0.0406694	0.156449	-1.17525	0.195381	0.978605	0.569036
BAT3	-0.116719	0.112453	25.4039	0.00011641	0.50231	-0.348064	0.698404	0.996914	0.80318
BATF	0.0506984	0.0172649	NA	NA	NA	0.385845	0.667667	0.88496	NA
BAX	0.392873	0.0175785	NA	NA	NA	2.9632	0.00165717	0.126153	NA
BAZ1A	-0.0455352	0.0170979	NA	NA	NA	-0.348238	0.698262	0.897597	NA
BAZ1B	0.137528	0.0173622	NA	NA	NA	1.04373	0.2492	0.635844	NA
BAZ2A	0.209837	0.0479658	11.3944	0.0440966	0.150406	0.958111	0.2895	0.996768	0.56119
BAZ2B	0.226832	0.017348	NA	NA	NA	1.72219	0.0606959	0.386712	NA
BBC3	-0.0904835	0.0416488	10.045	0.0739699	0.117283	-0.443372	0.62186	0.996914	0.50224
BBOX1	0.405098	0.0710863	16.3971	0.00579719	0.27398	1.51938	0.0964702	0.894731	0.695068
BBS1	-0.0292884	0.0171628	NA	NA	NA	-0.223564	0.803365	0.939001	NA
BBS10	0.291455	0.0815278	18.7736	0.00211791	0.332336	1.02075	0.259589	0.988726	0.733669
BBS4	0.091043	0.0171895	NA	NA	NA	0.694409	0.440974	0.771497	NA
BBS7	0.0564227	0.0170863	NA	NA	NA	0.431648	0.631097	0.869048	NA
BC37295_3	0.0261034	0.0172345	NA	NA	NA	0.198838	0.824695	0.946973	NA
BCAM	-0.175988	0.0428608	10.2431	0.0686341	0.122719	-0.850067	0.346576	0.996914	0.511864
BCAN	0.0456942	0.0173024	NA	NA	NA	0.347383	0.698971	0.897994	NA
BCAP29	0.0884303	0.0752604	17.6394	0.00343395	0.300866	0.322343	0.719738	0.996914	0.716544
BCAP31	0.11531	0.0448897	10.6499	0.0587808	0.132539	0.544245	0.545151	0.996914	0.530512
BCAR3	-0.276332	0.0173923	NA	NA	NA	-2.09533	0.0236177	0.282354	NA
BCAS1	0.13429	0.0171002	NA	NA	NA	1.02693	0.256759	0.641564	NA
BCAS2	0.022959	0.0626427	14.6934	0.0117558	0.229415	0.0917312	0.918697	0.996914	0.659712
BCAS3	-0.270779	0.0940008	21.4958	0.000652672	0.401357	-0.883179	0.328308	0.996914	0.767397
BCAS4	0.118615	0.0170935	NA	NA	NA	0.907241	0.315468	0.687293	NA
BCAT1	-0.102412	0.0665531	15.7701	0.00753215	0.25504	-0.396977	0.65869	0.996914	0.682944
BCAT2	-0.140548	0.0670918	15.9862	0.00688351	0.258461	-0.542612	0.546357	0.996914	0.687231
BCCIP	-0.0352625	0.0434593	10.3207	0.0666418	0.124632	-0.16915	0.850547	0.996914	0.515537
BCDIN3	-0.181805	0.0829123	19.4148	0.00160845	0.34451	-0.631388	0.48322	0.996914	0.742464
BCHE	0.086045	0.0171873	NA	NA	NA	0.656329	0.46625	0.785641	NA
BCKDHA	-0.117157	0.0172355	NA	NA	NA	-0.892391	0.323349	0.69247	NA
BCKDHB	-0.166627	0.0173409	NA	NA	NA	-1.26534	0.16406	0.545451	NA
BCKDK	-0.163275	0.0174143	NA	NA	NA	-1.23728	0.173367	0.557649	NA
BCL10	0.181266	0.053051	12.5726	0.0277308	0.17789	0.78699	0.383118	0.996914	0.60231
BCL11A	0.0545653	0.0171935	NA	NA	NA	0.416135	0.643373	0.874902	NA
BCL11B	-0.091217	0.0171589	NA	NA	NA	-0.696355	0.439718	0.771088	NA
BCL2	0.313345	0.0174352	NA	NA	NA	2.37306	0.0108605	0.213969	NA
BCL2A1	0.1259	0.0397401	9.5186	0.0900828	0.105582	0.631553	0.48311	0.996914	0.474713
BCL2L1	0.08612	0.0502577	11.8769	0.0365139	0.161677	0.384152	0.669032	0.996914	0.579015
BCL2L10	0.064154	0.0171883	NA	NA	NA	0.489336	0.586269	0.849203	NA
BCL2L11	0.209921	0.03881	9.27417	0.0986156	0.100064	1.06557	0.239607	0.988726	0.460868
BCL2L13	0.145258	0.017192	NA	NA	NA	1.10784	0.221814	0.612893	NA
BCL2L14	-0.00982373	0.0173133	NA	NA	NA	-0.0746597	0.933793	0.980851	NA
BCL2L2	0.132442	0.0171506	NA	NA	NA	1.01132	0.26392	0.647502	NA
BCL3	0.011155	0.0390288	9.40164	0.0940771	0.102524	0.0564649	0.949924	0.996914	0.468178
BCL6	0.251862	0.0173596	NA	NA	NA	1.91158	0.0381251	0.325134	NA
BCL7A	-0.115317	0.112169	25.8431	9.57121e-05	0.508079	-0.344318	0.7015	0.996914	0.806524
BCL7B	0.0113354	0.0617772	14.6669	0.0118847	0.227797	0.0456059	0.959533	0.997305	0.659096
BCL7C	-0.208228	0.0502829	11.8173	0.0373788	0.160537	-0.928601	0.304388	0.996914	0.576892
BCL9	0.0559962	0.0172379	NA	NA	NA	0.426497	0.635165	0.871487	NA
BCLAF1	0.173168	0.0598647	13.9159	0.0161527	0.211546	0.707752	0.432353	0.996914	0.640698
BCMO1	0.0652041	0.0171788	NA	NA	NA	0.497483	0.580072	0.846186	NA
BCOR	0.298028	0.0174676	NA	NA	NA	2.25497	0.0152079	0.244854	NA
BCORL1	0.232774	0.0172455	NA	NA	NA	1.77254	0.0538149	0.369671	NA
BCR	0.0583396	0.0172795	NA	NA	NA	0.44381	0.621514	0.865872	NA
BCS1L	0.103152	0.0731838	17.5084	0.00363009	0.294427	0.381303	0.671341	0.996914	0.714422
BDH1	-0.0345307	0.0636738	15.3592	0.00893285	0.24153	-0.136844	0.878881	0.996914	0.674462
BDH2	0.115408	0.0614873	14.2987	0.0138191	0.220752	0.46542	0.604654	0.996914	0.650319
BDKRB1	0.0466847	0.0171722	NA	NA	NA	0.356255	0.691672	0.894955	NA
BDKRB2	0.106607	0.0171569	NA	NA	NA	0.81389	0.367234	0.725343	NA
BDNF	0.21171	0.0171669	NA	NA	NA	1.61583	0.0777255	0.421893	NA
BEAN	0.157944	0.0173736	NA	NA	NA	1.19828	0.186949	0.572925	NA
BECN1	-0.0320959	0.0172501	NA	NA	NA	-0.244373	0.785455	0.93148	NA
BET1	0.121474	0.0172063	NA	NA	NA	0.926063	0.305686	0.680072	NA
BET1L	0.122131	0.0170759	NA	NA	NA	0.934616	0.301314	0.677021	NA
BEX1	0.0885089	0.0172369	NA	NA	NA	0.674152	0.454351	0.779218	NA
BEXL1	0.0191395	0.0171627	NA	NA	NA	0.146096	0.870769	0.960784	NA
BFAR	-0.033716	0.0171224	NA	NA	NA	-0.257664	0.774102	0.927782	NA
BFSP1	0.0134346	0.0661607	15.4454	0.00861955	0.248255	0.0522307	0.953692	0.996914	0.676279
BFSP2	0.0532415	0.0171349	NA	NA	NA	0.406733	0.650845	0.878727	NA
BGLAP	0.477048	0.0177362	NA	NA	NA	3.58205	0.000162045	0.0480435	NA
BGN	0.382553	0.0176376	NA	NA	NA	2.88053	0.00220342	0.136735	NA
BGN /// TSHZ1	0.239418	0.0514797	12.0708	0.03383	0.166971	1.05521	0.244135	0.988726	0.585778
BHLHB2	0.105148	0.0173121	NA	NA	NA	0.799145	0.375882	0.730625	NA
BHLHB3	-0.26216	0.0173991	NA	NA	NA	-1.98748	0.0313915	0.305117	NA
BHLHB9	-0.0373599	0.017196	NA	NA	NA	-0.284899	0.751057	0.920331	NA
BHMT	-0.219337	0.0174229	NA	NA	NA	-1.6617	0.0699433	0.404971	NA
BHMT2	-0.061969	0.0171982	NA	NA	NA	-0.472534	0.599158	0.855767	NA
BICC1	0.0574641	0.0172205	NA	NA	NA	0.437899	0.626152	0.868286	NA
BICD1	-0.100941	0.0399415	9.54589	0.0891736	0.106281	-0.505073	0.574358	0.996914	0.476214
BICD2	0.1231	0.0582179	13.7259	0.0174474	0.206236	0.510187	0.570533	0.996914	0.635726
BID	-0.132963	0.0172341	NA	NA	NA	-1.01283	0.26322	0.647114	NA
BIK	-0.275844	0.046702	11.1167	0.0491144	0.143377	-1.27643	0.160488	0.951435	0.550227
BIN1	0.421029	0.049338	11.6252	0.0402998	0.156643	1.89549	0.0396988	0.790745	0.569901
BIN2	-0.0374301	0.017153	NA	NA	NA	-0.285792	0.750305	0.920089	NA
BIN3	0.0292191	0.0173206	NA	NA	NA	0.222017	0.804681	0.939616	NA
BIRC1 /// LOC648984 /// LOC653371	-0.0424066	0.0172157	NA	NA	NA	-0.3232	0.719029	0.907782	NA
BIRC1 /// LOC653371	-0.00616198	0.0171791	NA	NA	NA	-0.0470133	0.958288	0.987448	NA
BIRC2	0.148441	0.0892084	20.4697	0.00101985	0.37428	0.496995	0.580455	0.996914	0.755736
BIRC3	0.207755	0.0174045	NA	NA	NA	1.57479	0.0853048	0.43724	NA
BIRC4	-0.234605	0.0523049	12.3929	0.0297832	0.173758	-1.02581	0.257274	0.988726	0.596543
BIRC4BP	-0.00547318	0.043983	10.5012	0.0622171	0.128534	-0.0260974	0.976872	0.999511	0.523865
BIRC5	-0.0556065	0.0702389	16.3292	0.00596432	0.270638	-0.209815	0.815185	0.996914	0.693801
BIRC7	0.476057	0.0539876	12.4426	0.0292021	0.178968	2.04886	0.0267414	0.71705	0.598153
BLCAP	0.00669496	0.0171501	NA	NA	NA	0.0511229	0.954662	0.987045	NA
BLK	-0.12571	0.122817	27.8715	3.85658e-05	0.564984	-0.358706	0.689666	0.996914	0.820605
BLM	0.23354	0.017178	NA	NA	NA	1.78187	0.0526219	0.366814	NA
BLMH	0.015283	0.017223	NA	NA	NA	0.116454	0.896867	0.968986	NA
BLNK	0.101938	0.0690563	16.1556	0.00641365	0.265055	0.387914	0.665983	0.996914	0.690509
BLOC1S1	0.300679	0.0175135	NA	NA	NA	2.27204	0.0145026	0.24047	NA
BLR1	0.315394	0.017532	NA	NA	NA	2.38198	0.0105848	0.212342	NA
BLVRA	-0.318522	0.0496049	11.6115	0.0405172	0.156706	-1.43014	0.116974	0.930758	0.569392
BLVRB	0.0100826	0.0172902	NA	NA	NA	0.0766786	0.932006	0.980046	NA
BLZF1	0.0473701	0.0507343	12.1362	0.0329679	0.166422	0.210307	0.814763	0.996914	0.588011
BMI1	0.0546676	0.0733904	17.2041	0.0041286	0.29059	0.201795	0.822139	0.996914	0.709371
BMP1	0.0315268	0.0172716	NA	NA	NA	0.239891	0.78931	0.932439	NA
BMP10	-0.086698	0.125992	28.8879	2.43915e-05	0.588902	-0.244252	0.785556	0.996914	0.826917
BMP15	-0.10635	0.0172806	NA	NA	NA	-0.809018	0.370086	0.726557	NA
BMP2	0.0145943	0.0596834	14.0007	0.0156047	0.212775	0.0597386	0.947015	0.996914	0.642876
BMP2K	0.174986	0.0173179	NA	NA	NA	1.32971	0.144146	0.522039	NA
BMP3	-0.122325	0.0393117	9.53401	0.0895684	0.105086	-0.616957	0.49319	0.996914	0.475562
BMP4	-0.178526	0.0498921	11.9594	0.0353479	0.16267	-0.799257	0.375817	0.996914	0.58192
BMP5	-0.180794	0.0171832	NA	NA	NA	-1.37921	0.130179	0.504784	NA
BMP6	-0.049851	0.0171328	NA	NA	NA	-0.380854	0.671702	0.886336	NA
BMP7	-0.0244336	0.0541531	12.9589	0.0237672	0.185749	-0.104997	0.906935	0.996914	0.614164
BMP8A	-0.0723782	0.0172396	NA	NA	NA	-0.551245	0.540013	0.8263	NA
BMP8B	-0.232962	0.041945	9.96076	0.0763549	0.116663	-1.13748	0.209843	0.983712	0.49803
BMPER	-0.203866	0.0173541	NA	NA	NA	-1.54755	0.090643	0.444684	NA
BMPR1A	-0.0502564	0.0172576	NA	NA	NA	-0.382562	0.67032	0.885997	NA
BMPR1B	-0.226966	0.0704257	16.2424	0.00618511	0.269936	-0.855256	0.343685	0.996914	0.692163
BMPR2	0.18752	0.0434002	10.3226	0.0665933	0.124664	0.900121	0.319238	0.996914	0.515627
BMS1L	0.0131738	0.0560831	13.1734	0.0218066	0.192867	0.0556283	0.950671	0.996914	0.620448
BMX	0.10285	0.0171264	NA	NA	NA	0.785908	0.383766	0.736605	NA
BNC1	-0.0908116	0.0173251	NA	NA	NA	-0.689928	0.443899	0.773273	NA
BNC2	-0.0815911	0.0600476	14.1962	0.01441	0.217252	-0.332962	0.710912	0.996914	0.647793
BNIP1	-0.0369952	0.0386316	9.33208	0.0965295	0.10077	-0.188224	0.833915	0.996914	0.464214
BNIP2	-0.0365543	0.0464587	11.0875	0.0496723	0.142172	-0.169592	0.850163	0.996914	0.549042
BNIP3	-0.168701	0.0409893	9.86984	0.0790085	0.113708	-0.833261	0.356087	0.996914	0.493406
BNIP3L	0.0376249	0.067262	15.6606	0.00788279	0.25395	0.145074	0.871669	0.996914	0.680728
BOK	-0.276015	0.017388	NA	NA	NA	-2.09319	0.023756	0.282918	NA
BOLA1	-0.293277	0.134566	31.774	6.58585e-06	0.65172	-0.799485	0.375686	0.996914	0.842639
BOLA2 /// BOLA2B	0.102366	0.0172237	NA	NA	NA	0.779995	0.387354	0.739324	NA
BOP1 /// LOC653119	-0.127739	0.0877221	20.3838	0.00105854	0.369882	-0.431289	0.631382	0.996914	0.754707
BP75	-0.122465	0.107858	25.2419	0.000125119	0.490508	-0.372895	0.67814	0.996914	0.801917
BPESC1	0.168432	0.0173064	NA	NA	NA	1.28033	0.159223	0.539312	NA
BPGM	0.126378	0.0171295	NA	NA	NA	0.965605	0.285813	0.663648	NA
BPHL	-0.243909	0.0173426	NA	NA	NA	-1.85213	0.0442766	0.34127	NA
BPI	0.287628	0.0173146	NA	NA	NA	2.18588	0.0184411	0.258446	NA
BPNT1	-0.0551661	0.017316	NA	NA	NA	-0.419227	0.640927	0.873976	NA
BPY2 /// BPY2B /// BPY2C	-0.0551605	0.0689826	16.159	0.00640443	0.265362	-0.210019	0.81501	0.996914	0.690575
BRAF	0.0369197	0.0171696	NA	NA	NA	0.281759	0.753713	0.920834	NA
BRAP	-0.0393988	0.0426106	10.2567	0.0682809	0.122266	-0.190864	0.831602	0.996914	0.512512
BRCA1	0.0374803	0.0170793	NA	NA	NA	0.286793	0.749463	0.919564	NA
BRCA2	-0.032548	0.0171202	NA	NA	NA	-0.248754	0.781688	0.930028	NA
BRCC3	0.0141537	0.0171926	NA	NA	NA	0.107944	0.904348	0.971851	NA
BRD1	0.117482	0.0172248	NA	NA	NA	0.895148	0.321881	0.691402	NA
BRD2	-0.292725	0.0866584	19.6448	0.00145672	0.355364	-0.994383	0.271911	0.989209	0.74548
BRD3	0.0611048	0.0171296	NA	NA	NA	0.466876	0.603524	0.857695	NA
BRD4	-0.435657	0.114105	25.5071	0.00011118	0.507159	-1.28971	0.156282	0.951435	0.803976
BRD7	0.124459	0.017242	NA	NA	NA	0.947836	0.294631	0.671688	NA
BRD8	0.2897	0.0948629	21.7367	0.000587498	0.406345	0.940589	0.298288	0.996768	0.769975
BRD9	0.154472	0.0460983	10.8798	0.053815	0.138218	0.719462	0.424878	0.996914	0.540435
BRDG1	-0.0145207	0.0392543	9.53638	0.0894894	0.105044	-0.0732899	0.935011	0.996914	0.475692
BRDT	0.0235834	0.0172275	NA	NA	NA	0.179679	0.841369	0.951607	NA
BRE	-0.250128	0.0454549	10.7137	0.0573614	0.134713	-1.1732	0.196131	0.978631	0.533308
BRF1	-0.028188	0.0171894	NA	NA	NA	-0.214998	0.810704	0.940952	NA
BRF2	-0.134169	0.0171808	NA	NA	NA	-1.0236	0.258285	0.642797	NA
BRIP1	0.379703	0.0687959	15.9565	0.00696944	0.261947	1.44765	0.112678	0.92287	0.686648
BRMS1	0.0681403	0.0172633	NA	NA	NA	0.518612	0.564232	0.838492	NA
BRP44	-0.0504046	0.0171631	NA	NA	NA	-0.384744	0.668557	0.885313	NA
BRP44L	-0.248326	0.0422439	10.0597	0.0735606	0.119016	-1.2082	0.183421	0.972612	0.502968
BRPF1	-0.195593	0.017256	NA	NA	NA	-1.48896	0.103094	0.464692	NA
BRSK2	-0.306126	0.0843114	19.9644	0.00126912	0.357567	-1.05428	0.24454	0.988726	0.749554
BRWD1	-0.0140867	0.044715	10.7175	0.0572773	0.133175	-0.0666168	0.940902	0.996914	0.533474
BRWD2	0.13105	0.0678144	15.7701	0.00753191	0.256398	0.503243	0.575749	0.996914	0.682945
BSCL2 /// HNRPUL2	0.0367706	0.0173086	NA	NA	NA	0.279492	0.755629	0.921656	NA
BSDC1	-0.105909	0.0172498	NA	NA	NA	-0.806379	0.371629	0.727398	NA
BSG	-0.249867	0.120447	27.7293	4.11127e-05	0.557514	-0.719965	0.424559	0.996914	0.819685
BSN	0.0676647	0.0536895	12.6986	0.0263735	0.180807	0.292023	0.745048	0.996914	0.606254
BSPRY	-0.0979808	0.017297	NA	NA	NA	-0.744998	0.408809	0.751937	NA
BST1	-0.0944326	0.0172956	NA	NA	NA	-0.71805	0.425781	0.762164	NA
BST2	0.0302945	0.0400618	9.64119	0.0860641	0.108042	0.151355	0.866143	0.996914	0.481392
BTAF1	0.18579	0.110387	25.2742	0.000123333	0.495903	0.559195	0.534252	0.996914	0.80217
BTBD1	-0.146491	0.0173966	NA	NA	NA	-1.11065	0.220665	0.611836	NA
BTBD14B	0.0884376	0.0171318	NA	NA	NA	0.675672	0.453333	0.778226	NA
BTBD2	0.0472771	0.0577518	13.6221	0.0181966	0.203481	0.196729	0.82653	0.996914	0.63295
BTBD3	0.0844088	0.017198	NA	NA	NA	0.643647	0.474856	0.791153	NA
BTBD5	0.0560257	0.0172289	NA	NA	NA	0.426834	0.634896	0.8713	NA
BTBD7	0.335735	0.0173559	NA	NA	NA	2.54843	0.00641051	0.183595	NA
BTBD9	-0.264422	0.0172613	NA	NA	NA	-2.01261	0.0294019	0.297407	NA
BTC	0.0749805	0.0404694	9.8386	0.0799398	0.111891	0.372722	0.678279	0.996914	0.491798
BTD	0.0283224	0.0173493	NA	NA	NA	0.215025	0.810679	0.940952	NA
BTF3	-0.0754087	0.0173705	NA	NA	NA	-0.572157	0.524844	0.815948	NA
BTG1	-0.257681	0.0174257	NA	NA	NA	-1.95203	0.0344079	0.31689	NA
BTG2	0.126258	0.0402513	9.67172	0.0850895	0.109087	0.629314	0.484634	0.996914	0.483029
BTG3	-0.27496	0.0174686	NA	NA	NA	-2.08037	0.0245832	0.284128	NA
BTG4	-0.122799	0.0173335	NA	NA	NA	-0.932721	0.30228	0.677038	NA
BTK	-0.264946	0.0173023	NA	NA	NA	-2.01421	0.029284	0.297116	NA
BTN1A1	-0.119681	0.0172495	NA	NA	NA	-0.911251	0.313356	0.685144	NA
BTN2A1	0.067892	0.0561354	13.2883	0.0208219	0.194814	0.28655	0.74967	0.996914	0.623729
BTN2A2	0.35204	0.0587216	13.53	0.0188872	0.204146	1.45276	0.11146	0.917322	0.630451
BTN2A3	-0.025323	0.0172246	NA	NA	NA	-0.192948	0.829794	0.9486	NA
BTN3A1	0.0588749	0.0417283	10.0871	0.0728058	0.117984	0.288214	0.748253	0.996914	0.504315
BTN3A2	-0.233532	0.0173725	NA	NA	NA	-1.7718	0.0539081	0.369671	NA
BTN3A3	-0.0801032	0.0172711	NA	NA	NA	-0.609522	0.498335	0.80475	NA
BTN3A3 /// BTN3A2	-0.104775	0.0449427	10.6921	0.0578392	0.133401	-0.49423	0.582537	0.996914	0.532363
BTNL2	-0.177721	0.0929887	21.248	0.000727151	0.39609	-0.582806	0.5172	0.996914	0.764684
BTNL3	-0.0556206	0.0546997	12.9613	0.0237444	0.187148	-0.237817	0.791112	0.996914	0.614235
BTNL8 /// LOC653117	0.174713	0.0811752	18.9275	0.00198283	0.333397	0.613215	0.49577	0.996914	0.735834
BTRC	0.0512687	0.055261	13.077	0.0226681	0.189676	0.218094	0.808049	0.996914	0.617648
BUB1	-0.00819234	0.017261	NA	NA	NA	-0.0623555	0.944686	0.984165	NA
BUB1B	0.1957	0.0456526	10.8857	0.0536933	0.137582	0.915923	0.310927	0.996914	0.540683
BUB3	0.162589	0.0864505	19.8527	0.00133179	0.359708	0.552976	0.538756	0.996914	0.748146
BUD31	0.00604437	0.0545962	12.8178	0.0251472	0.184407	0.0258684	0.977064	0.999511	0.609918
BXDC2	0.0843903	0.0173524	NA	NA	NA	0.640638	0.476903	0.792778	NA
BXDC5	-0.0113189	0.0738455	17.1643	0.00419843	0.290599	-0.0416526	0.96303	0.997623	0.708698
BYSL	-0.0524764	0.0668638	15.6441	0.00793722	0.25307	-0.20294	0.821134	0.996914	0.68039
BZRAP1	0.157726	0.0389264	9.40173	0.0940743	0.102545	0.799431	0.375719	0.996914	0.468183
BZRPL1	0.140585	0.0173048	NA	NA	NA	1.0687	0.23826	0.628148	NA
BZW1 /// LOC151579	-0.088298	0.0172374	NA	NA	NA	-0.672536	0.455415	0.779531	NA
BZW2	-0.185255	0.0501415	11.7557	0.0382927	0.159627	-0.827315	0.359489	0.996914	0.574675
C10ORF10	-0.089812	0.0173142	NA	NA	NA	-0.682548	0.448767	0.775196	NA
C10ORF110	-0.145839	0.0170907	NA	NA	NA	-1.11556	0.218663	0.610454	NA
C10ORF116	-0.350055	0.0173965	NA	NA	NA	-2.65403	0.00460366	0.162492	NA
C10ORF118	0.214829	0.0511285	12.2037	0.0321007	0.168501	0.950083	0.293504	0.996768	0.590288
C10ORF119	0.29221	0.0175278	NA	NA	NA	2.20715	0.0173804	0.254543	NA
C10ORF12	0.24028	0.0171958	NA	NA	NA	1.83234	0.0464799	0.348476	NA
C10ORF137	0.222289	0.107765	24.6739	0.000161052	0.480998	0.677141	0.452346	0.996914	0.797357
C10ORF18	0.183876	0.0784279	18.2317	0.00266966	0.316627	0.656584	0.46608	0.996914	0.725752
C10ORF22	0.258621	0.0459376	10.8309	0.0548383	0.137405	1.20664	0.183975	0.974044	0.538357
C10ORF26	-0.000788696	0.0859233	19.7339	0.00140187	0.356263	-0.00269063	0.997592	0.999783	0.746629
C10ORF28	0.0691131	0.129085	29.3317	1.99591e-05	0.601749	0.192363	0.830302	0.996914	0.829536
C10ORF38	-0.036999	0.0172139	NA	NA	NA	-0.282001	0.753511	0.920834	NA
C10ORF56	-0.183843	0.0172582	NA	NA	NA	-1.39942	0.124812	0.497086	NA
C10ORF57	0.00662669	0.0173086	NA	NA	NA	0.0503693	0.955326	0.987129	NA
C10ORF59	0.17384	0.0173871	NA	NA	NA	1.31837	0.147501	0.526052	NA
C10ORF6	0.179513	0.0171982	NA	NA	NA	1.36885	0.133014	0.50676	NA
C10ORF61	0.256946	0.0172973	NA	NA	NA	1.95367	0.0342638	0.31689	NA
C10ORF68	0.078099	0.0426664	10.1382	0.0714128	0.120332	0.378096	0.673916	0.996914	0.506816
C10ORF7	0.0736851	0.081901	18.9081	0.00199936	0.334751	0.257475	0.774255	0.996914	0.735563
C10ORF72	0.0305093	0.0172855	NA	NA	NA	0.232055	0.796037	0.935312	NA
C10ORF76	-0.563065	0.114656	25.826	9.64416e-05	0.516619	-1.66288	0.0697551	0.863332	0.806397
C10ORF77	-0.0106162	0.017337	NA	NA	NA	-0.0806274	0.928525	0.97899	NA
C10ORF79	-0.0155445	0.0173124	NA	NA	NA	-0.11814	0.895367	0.968379	NA
C10ORF81	0.0400915	0.0171004	NA	NA	NA	0.306583	0.732843	0.91294	NA
C10ORF84	0.0354382	0.0171423	NA	NA	NA	0.270668	0.763075	0.924365	NA
C10ORF86	-0.167804	0.0477329	11.2695	0.04629	0.14765	-0.768055	0.394595	0.996914	0.556326
C10ORF88	-0.359448	0.0175512	NA	NA	NA	-2.71321	0.00381225	0.154269	NA
C10ORF92	-0.183748	0.0171953	NA	NA	NA	-1.40125	0.124339	0.497086	NA
C10ORF95	0.119639	0.128327	28.7219	2.62891e-05	0.589967	0.333976	0.710075	0.996914	0.825917
C10ORF97	-0.112847	0.0598991	14.0874	0.0150637	0.21529	-0.461082	0.608019	0.996914	0.645073
C11ORF1	0.0147341	0.0171549	NA	NA	NA	0.112494	0.900356	0.970476	NA
C11ORF10	0.268797	0.0386881	9.31707	0.0970663	0.101229	1.36658	0.133635	0.938401	0.46335
C11ORF11	-0.0152153	0.0491827	11.7026	0.0390983	0.156902	-0.0686081	0.939134	0.996914	0.572744
C11ORF16	-0.0265382	0.056296	13.2539	0.0211118	0.194484	-0.111849	0.900927	0.996914	0.622754
C11ORF17	-0.143726	0.0172596	NA	NA	NA	-1.09401	0.227534	0.619569	NA
C11ORF17 /// NUAK2	0.226824	0.0400788	9.59606	0.087524	0.107369	1.133	0.211626	0.98621	0.478953
C11ORF2	-0.392996	0.107743	24.1944	0.000199209	0.47137	-1.19728	0.187315	0.97518	0.793341
C11ORF21	0.0919	0.0477061	11.4932	0.0424329	0.150848	0.420754	0.639721	0.996914	0.564959
C11ORF24	-0.12403	0.0173085	NA	NA	NA	-0.942752	0.297182	0.673644	NA
C11ORF30	0.11624	0.0401974	9.67779	0.084897	0.108899	0.579769	0.519363	0.996914	0.483353
C11ORF32	0.0136674	0.0172764	NA	NA	NA	0.103982	0.907845	0.972859	NA
C11ORF41	0.210638	0.0173361	NA	NA	NA	1.59978	0.0805897	0.427424	NA
C11ORF48	0.262937	0.0174888	NA	NA	NA	1.98825	0.0313293	0.305117	NA
C11ORF49	-0.0497619	0.0171136	NA	NA	NA	-0.380387	0.672078	0.886491	NA
C11ORF51	0.0237718	0.0172191	NA	NA	NA	0.181157	0.840067	0.951213	NA
C11ORF57	0.00596181	0.0171096	NA	NA	NA	0.0455783	0.959556	0.987915	NA
C11ORF58	0.0724842	0.120449	27.3958	4.77595e-05	0.552384	0.208854	0.816012	0.996914	0.81749
C11ORF60	0.18853	0.017277	NA	NA	NA	1.43432	0.115942	0.483859	NA
C11ORF61	0.286713	0.0175272	NA	NA	NA	2.16567	0.0194904	0.263236	NA
C11ORF63	-0.145659	0.017156	NA	NA	NA	-1.11206	0.22009	0.611249	NA
C11ORF67	0.31422	0.0174473	NA	NA	NA	2.37887	0.0106812	0.212342	NA
C11ORF68	-0.384553	0.0870032	19.9263	0.00129013	0.360827	-1.30373	0.151936	0.948232	0.749076
C11ORF71	-0.0921522	0.0171134	NA	NA	NA	-0.704429	0.434512	0.768256	NA
C11ORF73	0.256611	0.0906743	20.7837	0.000889931	0.383024	0.852183	0.3454	0.996914	0.759427
C11ORF75	0.128106	0.0173316	NA	NA	NA	0.973081	0.282161	0.660549	NA
C11ORF9	-0.0541904	0.0455705	10.8475	0.0544883	0.136754	-0.253852	0.777346	0.996914	0.539066
C12ORF10	0.0438814	0.0172956	NA	NA	NA	0.333666	0.710333	0.903887	NA
C12ORF11	-0.0303395	0.0802607	18.561	0.00231958	0.325942	-0.107092	0.90509	0.996914	0.730618
C12ORF22	-0.1155	0.0173087	NA	NA	NA	-0.877912	0.331171	0.698134	NA
C12ORF24	0.479	0.0178405	NA	NA	NA	3.58618	0.000158597	0.0480435	NA
C12ORF29	-0.109902	0.0173734	NA	NA	NA	-0.833805	0.355772	0.717402	NA
C12ORF31	0.00314467	0.0171363	NA	NA	NA	0.0240224	0.97869	0.993735	NA
C12ORF35	-0.00516112	0.0758612	17.6922	0.00335792	0.302995	-0.0187385	0.983379	0.999566	0.71739
C12ORF38	0.123667	0.0462281	11.0583	0.0502371	0.141222	0.575176	0.522664	0.996914	0.547849
C12ORF39	-0.16147	0.0172043	NA	NA	NA	-1.23105	0.175459	0.558789	NA
C12ORF4	0.103307	0.0437332	10.4868	0.0625607	0.127781	0.493998	0.582715	0.996914	0.523209
C12ORF41	0.169825	0.0836187	19.3843	0.00162969	0.345403	0.587287	0.513996	0.996914	0.742059
C12ORF43	-0.199611	0.0173382	NA	NA	NA	-1.51594	0.0972025	0.456233	NA
C12ORF44	0.12604	0.0173549	NA	NA	NA	0.956746	0.290167	0.667752	NA
C12ORF47	0.349182	0.108077	24.5338	0.000171386	0.478022	1.06215	0.241088	0.988726	0.7962
C12ORF48	-0.0145197	0.0172155	NA	NA	NA	-0.110662	0.901975	0.97081	NA
C12ORF49	0.267281	0.0173203	NA	NA	NA	2.03091	0.0280375	0.295712	NA
C12ORF5	0.00035663	0.017213	NA	NA	NA	0.00271825	0.997569	0.999476	NA
C12ORF52	-0.205719	0.0172982	NA	NA	NA	-1.56413	0.08735	0.440478	NA
C13ORF1	0.0654553	0.085977	20.0318	0.00123265	0.360895	0.223231	0.80365	0.996914	0.750397
C13ORF18	0.396068	0.10336	23.2023	0.000308795	0.447458	1.23195	0.175155	0.964392	0.784504
C13ORF23	-0.172541	0.0174009	NA	NA	NA	-1.30799	0.150649	0.530054	NA
C13ORF24	-0.0193475	0.0766539	17.7339	0.00329914	0.305583	-0.0698809	0.938004	0.996914	0.718053
C13ORF34	0.0529008	0.080071	18.4416	0.00244093	0.32348	0.18695	0.835023	0.996914	0.728874
C13ORF7	0.26462	0.07835	18.0306	0.00290835	0.313958	0.945372	0.295861	0.996768	0.722693
C14ORF1	0.334064	0.0175377	NA	NA	NA	2.52257	0.00693734	0.186179	NA
C14ORF10	0.159257	0.0604857	14.0408	0.0153523	0.214703	0.647548	0.472207	0.996914	0.643895
C14ORF101	0.253352	0.017455	NA	NA	NA	1.91763	0.0375502	0.323376	NA
C14ORF102	0.017341	0.0172109	NA	NA	NA	0.132182	0.882992	0.965487	NA
C14ORF103	0.0129493	0.0426353	10.195	0.069894	0.121229	0.0627136	0.944373	0.996914	0.509565
C14ORF104	-0.0219709	0.0171615	NA	NA	NA	-0.167714	0.851808	0.955007	NA
C14ORF105	0.203651	0.0173657	NA	NA	NA	1.5454	0.091078	0.445441	NA
C14ORF106	0.125254	0.0172501	NA	NA	NA	0.95366	0.291715	0.669228	NA
C14ORF108	0.138308	0.0498996	11.7637	0.0381729	0.15916	0.619152	0.491655	0.996914	0.574964
C14ORF109	0.0914484	0.0621609	14.5243	0.0126004	0.226089	0.36679	0.683091	0.996914	0.65575
C14ORF11	-0.193439	0.01739	NA	NA	NA	-1.46688	0.108125	0.472027	NA
C14ORF111	-0.0883846	0.0849247	19.8398	0.00133927	0.357194	-0.303291	0.735603	0.996914	0.747981
C14ORF111 /// C14ORF32	0.206151	0.0640843	15.0689	0.010072	0.238213	0.814349	0.366968	0.996914	0.668191
C14ORF112	0.269649	0.0456252	10.7174	0.0572803	0.135083	1.2624	0.165022	0.955195	0.533469
C14ORF113	-0.211308	0.0654255	15.4894	0.00846376	0.247562	-0.826119	0.360174	0.996914	0.677198
C14ORF115	0.35275	0.0456501	10.688	0.0579283	0.135216	1.65099	0.0716931	0.868385	0.532187
C14ORF118	-0.210371	0.0172723	NA	NA	NA	-1.60071	0.0804142	0.427247	NA
C14ORF122	-0.0189325	0.0171816	NA	NA	NA	-0.144437	0.872225	0.961098	NA
C14ORF124	0.045119	0.134219	30.4403	1.20791e-05	0.63239	0.123155	0.890927	0.996914	0.835744
C14ORF130	-0.105955	0.0171039	NA	NA	NA	-0.810164	0.369418	0.726314	NA
C14ORF131	-0.0389486	0.0173629	NA	NA	NA	-0.295584	0.742071	0.917116	NA
C14ORF132	0.0264991	0.0171348	NA	NA	NA	0.202437	0.821572	0.945763	NA
C14ORF133	-0.0214539	0.0172055	NA	NA	NA	-0.163558	0.855443	0.955901	NA
C14ORF135	-0.113031	0.0173039	NA	NA	NA	-0.859263	0.341422	0.705485	NA
C14ORF138	-0.167002	0.0173469	NA	NA	NA	-1.26798	0.163206	0.544041	NA
C14ORF139	0.180565	0.0172253	NA	NA	NA	1.37579	0.131114	0.505344	NA
C14ORF140	-0.030493	0.0170646	NA	NA	NA	-0.233428	0.794858	0.935109	NA
C14ORF143	0.129521	0.047786	11.4537	0.0430901	0.15028	0.592501	0.510324	0.996914	0.563461
C14ORF147	0.00684146	0.0712805	16.8665	0.00475997	0.280466	0.025625	0.977274	0.999511	0.703555
C14ORF156	-0.057727	0.0449877	10.7347	0.056901	0.13396	-0.272165	0.761808	0.996914	0.534222
C14ORF159	-0.0466788	0.0430753	10.3259	0.0665105	0.124221	-0.224908	0.802188	0.996914	0.515781
C14ORF161	0.0975588	0.0393408	9.46872	0.091767	0.104065	0.491864	0.58435	0.996914	0.471945
C14ORF162	0.00362214	0.0173186	NA	NA	NA	0.0275238	0.975608	0.993182	NA
C14ORF166	0.267448	0.0934548	21.1622	0.000754855	0.393696	0.874859	0.33283	0.996914	0.763729
C14ORF169	0.226454	0.0173046	NA	NA	NA	1.72147	0.0607922	0.386712	NA
C14ORF172	0.107058	0.0171453	NA	NA	NA	0.817609	0.365095	0.723212	NA
C14ORF173	-0.0598758	0.0430893	10.2627	0.0681253	0.123146	-0.288447	0.74806	0.996914	0.512798
C14ORF2	-0.0638522	0.0387854	9.29627	0.0978145	0.100367	-0.324222	0.718183	0.996914	0.46215
C14ORF32	-0.185872	0.0173581	NA	NA	NA	-1.41079	0.121862	0.493275	NA
C14ORF45	-0.00538288	0.0172822	NA	NA	NA	-0.0409464	0.963663	0.989928	NA
C14ORF56	0.0019678	0.01733	NA	NA	NA	0.014948	0.986727	0.997417	NA
C14ORF58	0.044394	0.0776738	18.3304	0.00255964	0.316649	0.15929	0.859171	0.996914	0.727228
C14ORF65	0.290859	0.0504113	11.859	0.0367721	0.161979	1.29545	0.1545	0.950764	0.578378
C14ORF78	0.0566335	0.0170684	NA	NA	NA	0.433487	0.62964	0.868286	NA
C14ORF79	-0.199858	0.0171761	NA	NA	NA	-1.52496	0.0952915	0.453416	NA
C14ORF92	0.0228692	0.0464423	11.1036	0.0493637	0.142556	0.106119	0.905951	0.996914	0.549697
C14ORF93	-0.205611	0.06412	15.3393	0.00900693	0.242951	-0.81199	0.368343	0.996914	0.674039
C14ORF94	-0.118995	0.0472783	11.2168	0.0472463	0.145683	-0.547266	0.542916	0.996914	0.554241
C15ORF15	0.0398447	0.112794	25.5917	0.000107068	0.506729	0.118639	0.894928	0.996914	0.804624
C15ORF2	-0.0442715	0.0172867	NA	NA	NA	-0.33672	0.707786	0.902738	NA
C15ORF24	-0.0816078	0.0172435	NA	NA	NA	-0.621467	0.490038	0.800942	NA
C15ORF28	0.152505	0.0470953	11.1812	0.0479035	0.145255	0.702743	0.435588	0.996914	0.552821
C15ORF29	0.0023524	0.0172895	NA	NA	NA	0.0178904	0.984145	0.996242	NA
C15ORF31	-0.220568	0.0453045	10.8671	0.0540805	0.137261	-1.03627	0.252528	0.988726	0.539894
C15ORF34	0.127351	0.0172949	NA	NA	NA	0.968372	0.284458	0.662643	NA
C15ORF38	0.095796	0.0581068	13.6227	0.0181924	0.203839	0.397406	0.658345	0.996914	0.632965
C15ORF39	-0.157598	0.0598886	14.117	0.014883	0.215017	-0.64399	0.474624	0.996914	0.645817
C15ORF44	-0.217781	0.0174316	NA	NA	NA	-1.6495	0.0719363	0.409741	NA
C15ORF5	-0.0578228	0.045973	10.9833	0.051713	0.139737	-0.269679	0.763908	0.996914	0.544762
C16ORF24	0.11712	0.0171909	NA	NA	NA	0.89327	0.322881	0.69247	NA
C16ORF28	0.0342763	0.0172104	NA	NA	NA	0.261275	0.771023	0.926421	NA
C16ORF3	0.0264493	0.0171244	NA	NA	NA	0.202119	0.821854	0.945763	NA
C16ORF30	-0.0377996	0.0170887	NA	NA	NA	-0.289157	0.74747	0.919001	NA
C16ORF33	-0.0690353	0.017221	NA	NA	NA	-0.526068	0.558626	0.836125	NA
C16ORF34	-0.161822	0.0171174	NA	NA	NA	-1.23685	0.173509	0.557821	NA
C16ORF35	0.106289	0.0173455	NA	NA	NA	0.807038	0.371234	0.726862	NA
C16ORF42	0.451777	0.0175975	NA	NA	NA	3.40564	0.000329636	0.0637391	NA
C16ORF44	0.16411	0.0172589	NA	NA	NA	1.24919	0.169377	0.552811	NA
C16ORF45	0.105055	0.0171221	NA	NA	NA	0.802859	0.373694	0.728075	NA
C16ORF5	0.0801661	0.0172031	NA	NA	NA	0.611206	0.497158	0.804353	NA
C16ORF51	0.123183	0.0485216	11.462	0.0429521	0.15185	0.559223	0.534234	0.996914	0.563774
C16ORF53	0.0370721	0.0535986	12.6044	0.0273814	0.17927	0.160129	0.858434	0.996914	0.603314
C16ORF57	0.213527	0.0173042	NA	NA	NA	1.62322	0.0764209	0.42011	NA
C16ORF58	-0.0282445	0.150484	33.6695	2.7703e-06	0.720795	-0.0728095	0.935425	0.996914	0.851498
C16ORF59	0.184694	0.0173787	NA	NA	NA	1.40102	0.124399	0.497086	NA
C16ORF61	-0.0556361	0.0172031	NA	NA	NA	-0.424184	0.637011	0.87205	NA
C16ORF67	0.119916	0.0171622	NA	NA	NA	0.915358	0.311218	0.683389	NA
C16ORF68	-0.181253	0.0173758	NA	NA	NA	-1.37503	0.131321	0.505361	NA
C16ORF7	0.141416	0.0574375	13.5731	0.0185609	0.202376	0.590066	0.512052	0.996914	0.631625
C16ORF70	-0.0894346	0.0171642	NA	NA	NA	-0.682643	0.448705	0.775196	NA
C16ORF72	0.0352096	0.04134	10.0351	0.0742457	0.116602	0.173171	0.847034	0.996914	0.501751
C16ORF76	0.234787	0.0425572	10.2616	0.0681532	0.122809	1.13812	0.209593	0.983712	0.512747
C16ORF80	0.0558474	0.0915602	21.3272	0.000702481	0.392814	0.184565	0.837099	0.996914	0.765558
C17ORF25	-0.0748713	0.0632857	14.7523	0.0114749	0.231609	-0.29762	0.740351	0.996914	0.66107
C17ORF39	-0.00867099	0.0172414	NA	NA	NA	-0.0660363	0.941422	0.982628	NA
C17ORF41	-0.119501	0.0500859	11.8138	0.0374298	0.160316	-0.533967	0.552753	0.996914	0.576767
C17ORF42	-0.0395177	0.0172202	NA	NA	NA	-0.301143	0.73739	0.91442	NA
C17ORF48	0.0682198	0.0171859	NA	NA	NA	0.520384	0.562909	0.837925	NA
C17ORF53	-0.109684	0.0172104	NA	NA	NA	-0.836077	0.354495	0.717024	NA
C17ORF59	-0.0107442	0.0467008	11.0514	0.0503696	0.14197	-0.0497179	0.955905	0.996914	0.54757
C17ORF60	0.197419	0.0173436	NA	NA	NA	1.49907	0.100847	0.4625	NA
C17ORF62	0.26073	0.103738	23.3959	0.000283522	0.452309	0.809509	0.369795	0.996914	0.786288
C17ORF63	-0.446174	0.0549446	12.7193	0.0261564	0.185544	-1.90345	0.0389152	0.789067	0.606896
C17ORF68	0.17666	0.0641508	15.3527	0.00895697	0.242536	0.697488	0.438984	0.996914	0.674324
C17ORF70	0.110405	0.0173369	NA	NA	NA	0.8385	0.353132	0.715945	NA
C17ORF71	0.210501	0.0171488	NA	NA	NA	1.60745	0.0792031	0.42473	NA
C17ORF73	-0.129139	0.0172365	NA	NA	NA	-0.98363	0.277058	0.656807	NA
C17ORF75	0.367012	0.0392065	9.29876	0.0977248	0.10138	1.85354	0.044121	0.807425	0.462294
C17ORF80	0.170628	0.0411545	9.82932	0.0802183	0.112832	0.841087	0.35165	0.996914	0.491318
C17ORF81	0.141417	0.0172751	NA	NA	NA	1.07594	0.235155	0.627029	NA
C17ORF85	0.0641935	0.0171628	NA	NA	NA	0.49	0.585769	0.848662	NA
C18ORF1	0.320071	0.0175125	NA	NA	NA	2.41865	0.00949768	0.202919	NA
C18ORF10	0.0783044	0.0674348	15.6626	0.00787653	0.25425	0.30154	0.737061	0.996914	0.680767
C18ORF22	0.220596	0.0172904	NA	NA	NA	1.67763	0.0674104	0.400084	NA
C18ORF24	-0.0157496	0.0173256	NA	NA	NA	-0.119654	0.894034	0.968041	NA
C18ORF25	-0.00367279	0.017139	NA	NA	NA	-0.0280546	0.975131	0.992993	NA
C18ORF43	-0.101083	0.0539351	12.9141	0.0241971	0.184905	-0.435253	0.628244	0.996914	0.612827
C18ORF8	0.0527412	0.0171772	NA	NA	NA	0.402414	0.654318	0.878827	NA
C19ORF10	-0.0530529	0.0173312	NA	NA	NA	-0.40299	0.653856	0.878827	NA
C19ORF15	-0.287547	0.0478329	11.3419	0.0450078	0.149814	-1.31476	0.148607	0.94538	0.559155
C19ORF2	0.116527	0.0668425	15.6845	0.00780501	0.253501	0.450713	0.616097	0.996914	0.681214
C19ORF21	-0.0869519	0.0172219	NA	NA	NA	-0.662581	0.462032	0.782821	NA
C19ORF22	-0.0404657	0.0759921	17.8706	0.00311307	0.306321	-0.146792	0.870158	0.996914	0.72021
C19ORF24	0.150043	0.0173796	NA	NA	NA	1.13814	0.209585	0.59916	NA
C19ORF26	0.0694449	0.0172207	NA	NA	NA	0.529194	0.556293	0.834624	NA
C19ORF28	-0.157129	0.0385413	9.26902	0.0988031	0.0995889	-0.800373	0.375154	0.996914	0.460569
C19ORF29	0.0313152	0.0700162	16.3339	0.00595275	0.269833	0.118347	0.895188	0.996914	0.693888
C19ORF36	0.348653	0.043314	10.1676	0.0706242	0.122615	1.67525	0.0677721	0.861831	0.50824
C19ORF4	0.0163312	0.0171415	NA	NA	NA	0.124736	0.889535	0.966799	NA
C19ORF40	0.133282	0.017237	NA	NA	NA	1.01518	0.262145	0.645826	NA
C19ORF42	0.00759433	0.0173419	NA	NA	NA	0.0576689	0.948856	0.985876	NA
C19ORF50	-0.0826243	0.0172355	NA	NA	NA	-0.629355	0.484608	0.797259	NA
C19ORF53	0.101355	0.0172715	NA	NA	NA	0.771225	0.392655	0.743093	NA
C19ORF54	0.0182898	0.0172459	NA	NA	NA	0.139273	0.87675	0.962967	NA
C19ORF56	0.0784442	0.0522392	12.4001	0.0296978	0.173393	0.343212	0.702418	0.996914	0.596779
C19ORF57	-0.190719	0.0884829	20.8621	0.000860122	0.37879	-0.641156	0.476558	0.996914	0.760331
C19ORF58	0.0477963	0.0490789	11.7426	0.0384896	0.157608	0.215748	0.810065	0.996914	0.574201
C19ORF6	0.0621096	0.0592305	13.8075	0.0168792	0.20888	0.255203	0.77618	0.996914	0.637879
C19ORF7	0.198192	0.0173687	NA	NA	NA	1.50384	0.0997978	0.460332	NA
C1D	0.134886	0.103152	24.4728	0.000176089	0.466697	0.419978	0.64034	0.996914	0.795691
C1GALT1	-0.145015	0.0673905	15.7314	0.00765439	0.255448	-0.558618	0.53467	0.996914	0.682164
C1GALT1C1	0.135793	0.017264	NA	NA	NA	1.03349	0.253781	0.639378	NA
C1ORF103	0.250311	0.017244	NA	NA	NA	1.90617	0.0386452	0.326394	NA
C1ORF105	-0.172871	0.0172054	NA	NA	NA	-1.31793	0.147638	0.526258	NA
C1ORF106	-0.124437	0.0173719	NA	NA	NA	-0.944117	0.296495	0.673237	NA
C1ORF107	0.177457	0.063256	14.7964	0.0112685	0.231999	0.705572	0.433759	0.996914	0.662081
C1ORF108	0.124975	0.0172043	NA	NA	NA	0.952805	0.29214	0.669623	NA
C1ORF109	0.063599	0.017345	NA	NA	NA	0.482906	0.591162	0.851483	NA
C1ORF112	0.000619232	0.0453371	10.8878	0.0536513	0.1371	0.00290822	0.997399	0.999783	0.540769
C1ORF113	0.0983643	0.0172869	NA	NA	NA	0.748132	0.406869	0.751654	NA
C1ORF114	0.206253	0.0172373	NA	NA	NA	1.57096	0.0860316	0.437843	NA
C1ORF115	-0.0746538	0.0173086	NA	NA	NA	-0.567442	0.528241	0.817929	NA
C1ORF116	0.00602851	0.017253	NA	NA	NA	0.0458963	0.959278	0.987874	NA
C1ORF116 /// LOC653098	-0.0885647	0.0171557	NA	NA	NA	-0.676171	0.453004	0.777926	NA
C1ORF121	0.598322	0.0438435	10.2114	0.0694635	0.126134	2.85748	0.00238008	0.450608	0.510349
C1ORF123	0.00188347	0.0173482	NA	NA	NA	0.0142999	0.987299	0.997518	NA
C1ORF129	0.0846094	0.0172054	NA	NA	NA	0.645038	0.473906	0.790529	NA
C1ORF135	0.120003	0.0172892	NA	NA	NA	0.91265	0.312624	0.684401	NA
C1ORF14	0.0947643	0.0171528	NA	NA	NA	0.723564	0.422275	0.760731	NA
C1ORF144	-0.273624	0.0172948	NA	NA	NA	-2.08064	0.0245647	0.284128	NA
C1ORF149	0.134155	0.0171187	NA	NA	NA	1.02535	0.25749	0.641896	NA
C1ORF156	-0.346542	0.017523	NA	NA	NA	-2.6179	0.00516782	0.168171	NA
C1ORF159	0.0137159	0.03969	9.62015	0.086742	0.107079	0.0688468	0.938923	0.996914	0.480258
C1ORF160	-0.0603061	0.0596533	14.0058	0.0155725	0.212797	-0.246913	0.783263	0.996914	0.643006
C1ORF163	-0.209929	0.017389	NA	NA	NA	-1.59197	0.0820232	0.430675	NA
C1ORF164	0.102085	0.0551252	12.9367	0.0239792	0.187626	0.434795	0.628604	0.996914	0.613503
C1ORF165	-0.0399505	0.0380384	9.2739	0.0986255	0.0988578	-0.204838	0.819497	0.996914	0.460852
C1ORF166	0.1014	0.0419396	9.96606	0.0762026	0.116386	0.495137	0.581844	0.996914	0.498297
C1ORF174	0.321722	0.0175378	NA	NA	NA	2.42936	0.00920297	0.201846	NA
C1ORF175	-0.248215	0.0174799	NA	NA	NA	-1.87741	0.0415504	0.33351	NA
C1ORF176	-0.167644	0.0172759	NA	NA	NA	-1.27547	0.160801	0.540894	NA
C1ORF181	-0.0971648	0.0570839	13.4055	0.0198609	0.198737	-0.406679	0.650891	0.996914	0.627019
C1ORF183	0.362066	0.0173708	NA	NA	NA	2.74712	0.00341943	0.150395	NA
C1ORF2	-0.0518799	0.0172854	NA	NA	NA	-0.394602	0.660609	0.882135	NA
C1ORF20	0.0122353	0.0392485	9.4833	0.0912717	0.10417	0.0617595	0.945224	0.996914	0.472757
C1ORF21	0.0665526	0.0612358	14.5441	0.0124987	0.224517	0.268944	0.764528	0.996914	0.656218
C1ORF24	-0.255164	0.127011	29.5563	1.80307e-05	0.600304	-0.715979	0.427106	0.996914	0.830832
C1ORF25	0.138544	0.0172943	NA	NA	NA	1.0535	0.244884	0.631942	NA
C1ORF27	-0.0570139	0.017121	NA	NA	NA	-0.435729	0.627869	0.868286	NA
C1ORF33	-0.0300013	0.0171716	NA	NA	NA	-0.228946	0.798711	0.936625	NA
C1ORF34	0.181225	0.0173098	NA	NA	NA	1.37744	0.130662	0.505156	NA
C1ORF35	0.0917778	0.017315	NA	NA	NA	0.697471	0.438995	0.770565	NA
C1ORF37	-0.033011	0.0173474	NA	NA	NA	-0.250634	0.780096	0.930028	NA
C1ORF37 /// LOC653659	0.173456	0.0173192	NA	NA	NA	1.31803	0.147605	0.526258	NA
C1ORF38	-0.101355	0.0172635	NA	NA	NA	-0.771403	0.392546	0.743029	NA
C1ORF41	0.263182	0.0511751	12.0466	0.0341552	0.166218	1.16339	0.199821	0.980698	0.584944
C1ORF42	-0.0977202	0.0171908	NA	NA	NA	-0.745308	0.408619	0.751937	NA
C1ORF46	-0.0323382	0.0171666	NA	NA	NA	-0.246816	0.783346	0.930794	NA
C1ORF48	0.126242	0.0491464	11.5905	0.0408506	0.154926	0.569454	0.526783	0.996914	0.568613
C1ORF50	-0.0977587	0.0383866	9.23877	0.0999112	0.0989026	-0.49896	0.578962	0.996914	0.458802
C1ORF54	-0.168732	0.017217	NA	NA	NA	-1.28593	0.157456	0.538141	NA
C1ORF56	0.457434	0.124814	28.1264	3.43855e-05	0.576447	1.29478	0.154708	0.950764	0.822231
C1ORF61	0.00523434	0.0393936	9.59759	0.0874742	0.106238	0.0263723	0.976632	0.999511	0.479036
C1ORF63	0.18819	0.0729012	17.1736	0.00418204	0.288732	0.696994	0.439306	0.996914	0.708856
C1ORF66	-0.162735	0.0901891	20.6335	0.000949887	0.378615	-0.541882	0.546898	0.996914	0.757676
C1ORF68	-0.0462927	0.0173442	NA	NA	NA	-0.351508	0.695562	0.896455	NA
C1ORF69	0.21146	0.017369	NA	NA	NA	1.60451	0.0797357	0.425704	NA
C1ORF75	-0.186639	0.0172992	NA	NA	NA	-1.41903	0.119773	0.489497	NA
C1ORF76	-0.131275	0.0790203	18.6296	0.00225257	0.324415	-0.466994	0.603438	0.996914	0.73161
C1ORF77	0.212022	0.0174393	NA	NA	NA	1.60552	0.0795496	0.42505	NA
C1ORF78	0.160519	0.0174063	NA	NA	NA	1.21667	0.180426	0.564944	NA
C1ORF80	0.00740172	0.0172515	NA	NA	NA	0.0563532	0.950026	0.986135	NA
C1ORF82	0.0563761	0.0172391	NA	NA	NA	0.429377	0.632883	0.869747	NA
C1ORF89	-0.020279	0.073606	17.2221	0.0040972	0.291558	-0.0747464	0.933717	0.996914	0.709676
C1ORF9	0.340909	0.0175421	NA	NA	NA	2.57394	0.00593599	0.177886	NA
C1ORF95	-0.0121191	0.0171164	NA	NA	NA	-0.0926331	0.917905	0.975132	NA
C1QA	-0.0535472	0.0171026	NA	NA	NA	-0.409455	0.648675	0.877583	NA
C1QB	-0.0850791	0.0390996	9.38208	0.0947609	0.102355	-0.430266	0.63218	0.996914	0.467069
C1QBP	0.11417	0.0172767	NA	NA	NA	0.868602	0.336266	0.701176	NA
C1QDC1	0.156089	0.083969	19.5609	0.0015104	0.349228	0.538657	0.549282	0.996914	0.744387
C1QL1	-0.186234	0.0173178	NA	NA	NA	-1.41518	0.120738	0.490639	NA
C1QTNF1	-0.296452	0.0175295	NA	NA	NA	-2.23908	0.0158979	0.24864	NA
C1QTNF3	0.025757	0.0173487	NA	NA	NA	0.195552	0.827548	0.947931	NA
C1R /// LOC643676	-0.0462761	0.0172334	NA	NA	NA	-0.35251	0.694742	0.896455	NA
C1RL	0.186312	0.0172737	NA	NA	NA	1.41758	0.120134	0.489497	NA
C1S	0.0406459	0.0597542	14.0706	0.0151669	0.214165	0.166277	0.853082	0.996914	0.64465
C2	-0.161114	0.0454719	10.7692	0.0561528	0.135724	-0.755549	0.402278	0.996914	0.535713
C20ORF10	0.273627	0.017333	NA	NA	NA	2.07837	0.0247162	0.284279	NA
C20ORF103	-0.282446	0.0174098	NA	NA	NA	-2.14062	0.0208785	0.270426	NA
C20ORF11	0.178357	0.0172748	NA	NA	NA	1.35701	0.136306	0.510997	NA
C20ORF111	-0.240872	0.0684836	15.8247	0.00736294	0.259688	-0.920433	0.308589	0.996914	0.684037
C20ORF116	-0.0406831	0.0171102	NA	NA	NA	-0.311018	0.729153	0.912005	NA
C20ORF117	0.246402	0.0173739	NA	NA	NA	1.86937	0.0424027	0.335166	NA
C20ORF12	-0.134828	0.0173244	NA	NA	NA	-1.02436	0.257946	0.642414	NA
C20ORF121	0.22515	0.017234	NA	NA	NA	1.71505	0.0617129	0.388613	NA
C20ORF149	-0.0367565	0.09298	21.3433	0.000697561	0.395993	-0.120542	0.893238	0.996914	0.765735
C20ORF172	-0.0998546	0.0396918	9.51345	0.0902554	0.105432	-0.501207	0.577269	0.996914	0.474428
C20ORF19	-0.21509	0.0932345	21.7022	0.000596434	0.40445	-0.704421	0.434518	0.996914	0.769608
C20ORF195	-0.404801	0.017613	NA	NA	NA	-3.05018	0.00122575	0.112786	NA
C20ORF20	0.177697	0.0538122	12.5755	0.0276991	0.179431	0.766017	0.39585	0.996914	0.6024
C20ORF23	-6.50227e-06	0.0171781	NA	NA	NA	-4.9611e-05	0.999957	0.999973	NA
C20ORF24	0.150797	0.0172351	NA	NA	NA	1.14865	0.205479	0.593648	NA
C20ORF27	0.00442276	0.0799611	18.5921	0.00228894	0.326236	0.0156406	0.986111	0.999686	0.731069
C20ORF28	0.0945093	0.0170693	NA	NA	NA	0.723381	0.422395	0.760731	NA
C20ORF29	0.207425	0.0173135	NA	NA	NA	1.57641	0.0849825	0.436763	NA
C20ORF3	0.168231	0.0172148	NA	NA	NA	1.2822	0.158635	0.539115	NA
C20ORF30	0.0426953	0.0784438	18.2674	0.00262934	0.317286	0.152441	0.865206	0.996914	0.726288
C20ORF32	0.0285463	0.0172823	NA	NA	NA	0.217145	0.808878	0.940952	NA
C20ORF38	0.00323545	0.017251	NA	NA	NA	0.0246336	0.978145	0.993455	NA
C20ORF39	-0.0489362	0.0170964	NA	NA	NA	-0.374264	0.677034	0.888549	NA
C20ORF4	0.0663671	0.0172347	NA	NA	NA	0.505536	0.574011	0.843542	NA
C20ORF42	-0.129299	0.0403699	9.6794	0.0848459	0.109248	-0.643525	0.474941	0.996914	0.483439
C20ORF43	0.0637162	0.0172352	NA	NA	NA	0.485335	0.58931	0.850518	NA
C20ORF44	-0.0291171	0.0171245	NA	NA	NA	-0.222505	0.804269	0.939616	NA
C20ORF45	0.341277	0.0620254	14.6484	0.0119752	0.228003	1.37032	0.132609	0.937287	0.658666
C20ORF46	-0.207571	0.0172124	NA	NA	NA	-1.58214	0.0838771	0.434392	NA
C20ORF59	-0.00961169	0.0172814	NA	NA	NA	-0.0731156	0.935166	0.981409	NA
C20ORF6	-0.102625	0.0172162	NA	NA	NA	-0.782142	0.386047	0.738126	NA
C20ORF67	-0.0311141	0.0516067	12.1774	0.0324358	0.168726	-0.136963	0.878773	0.996914	0.589404
C20ORF91 /// RP13-401N8.2	0.254048	0.0173306	NA	NA	NA	1.92979	0.0364082	0.321552	NA
C21ORF108	-0.298787	0.0174633	NA	NA	NA	-2.26099	0.0149594	0.243605	NA
C21ORF2	-0.11322	0.0173256	NA	NA	NA	-0.860159	0.340929	0.704928	NA
C21ORF25	0.102821	0.0386911	9.33278	0.0965044	0.100797	0.522728	0.561129	0.996914	0.464254
C21ORF33	-0.098512	0.0171349	NA	NA	NA	-0.752573	0.40411	0.750477	NA
C21ORF45	0.102504	0.0460774	10.9644	0.0520903	0.1394	0.477528	0.595301	0.996914	0.543979
C21ORF55	0.0677629	0.0172303	NA	NA	NA	0.516233	0.566003	0.839279	NA
C21ORF59	0.0533497	0.105309	25.2444	0.000124981	0.481957	0.164399	0.854705	0.996914	0.801936
C21ORF6	-0.178938	0.0571135	13.5304	0.0188841	0.201445	-0.748743	0.406487	0.996914	0.630462
C21ORF62	-0.173173	0.0172395	NA	NA	NA	-1.31891	0.147335	0.526052	NA
C21ORF66	0.0680169	0.0635688	15.1721	0.00965182	0.23858	0.26977	0.76383	0.996914	0.670447
C21ORF7	-0.227893	0.0172047	NA	NA	NA	-1.73744	0.0585296	0.381486	NA
C21ORF77	-0.0137787	0.0424764	10.2855	0.0675389	0.122429	-0.066855	0.940696	0.996914	0.513878
C21ORF91	-0.0447648	0.0171184	NA	NA	NA	-0.34214	0.703301	0.900176	NA
C21ORF96	0.0596309	0.0172272	NA	NA	NA	0.454323	0.613278	0.862047	NA
C22ORF24	0.0717706	0.0760667	17.7005	0.00334618	0.303607	0.260225	0.771922	0.996914	0.717522
C22ORF26	-0.0191167	0.0172299	NA	NA	NA	-0.145637	0.871177	0.960952	NA
C22ORF28	-0.213423	0.0654461	15.4071	0.00875742	0.246964	-0.834256	0.355512	0.996914	0.675474
C22ORF29	0.00419135	0.0701802	16.4234	0.00573379	0.271466	0.0158215	0.985952	0.999686	0.695555
C22ORF31	-0.121692	0.0171767	NA	NA	NA	-0.928522	0.30443	0.67842	NA
C22ORF5	-0.0559873	0.0170733	NA	NA	NA	-0.428481	0.63359	0.870314	NA
C22ORF9	-0.0434095	0.0173192	NA	NA	NA	-0.329854	0.713496	0.904579	NA
C2ORF10	0.105643	0.0172739	NA	NA	NA	0.803798	0.373142	0.727796	NA
C2ORF17	0.37628	0.0485166	11.2575	0.0465068	0.149482	1.70831	0.0626968	0.859237	0.555852
C2ORF18	0.137803	0.0173583	NA	NA	NA	1.04594	0.248213	0.634296	NA
C2ORF24	-0.252037	0.105996	24.4717	0.000176172	0.473304	-0.774141	0.390879	0.996914	0.795682
C2ORF25	-0.0508999	0.0171984	NA	NA	NA	-0.388126	0.665816	0.884337	NA
C2ORF27	-0.243177	0.0173453	NA	NA	NA	-1.84643	0.0449055	0.343144	NA
C2ORF28	-0.0215159	0.0623508	14.677	0.0118354	0.228852	-0.0861663	0.923614	0.996914	0.659331
C2ORF3	-0.295587	0.0175064	NA	NA	NA	-2.23402	0.0161272	0.249906	NA
C2ORF31	0.363006	0.0173773	NA	NA	NA	2.75374	0.00334328	0.149732	NA
C2ORF33	-0.176319	0.017189	NA	NA	NA	-1.34485	0.139745	0.515477	NA
C2ORF34	-0.0801013	0.0173515	NA	NA	NA	-0.608094	0.499328	0.804932	NA
C2ORF37	0.326584	0.0174553	NA	NA	NA	2.47191	0.00810561	0.193462	NA
C2ORF4	0.0642209	0.0172686	NA	NA	NA	0.488706	0.586745	0.849465	NA
C2ORF42	0.00421023	0.0526917	12.4318	0.0293273	0.174837	0.0183415	0.983738	0.999566	0.597805
C2ORF43	-0.0500114	0.0172232	NA	NA	NA	-0.381076	0.671524	0.886336	NA
C2ORF44	-0.233154	0.017308	NA	NA	NA	-1.77223	0.0538532	0.369671	NA
C2ORF47	-0.0616471	0.0172572	NA	NA	NA	-0.469275	0.601671	0.857043	NA
C2ORF49	0.0954871	0.017252	NA	NA	NA	0.726985	0.420111	0.759914	NA
C3 /// LOC653879	-0.260863	0.0174717	NA	NA	NA	-1.97353	0.0325421	0.310378	NA
C3AR1	-0.114788	0.0173531	NA	NA	NA	-0.871383	0.334743	0.700798	NA
C3ORF14	-0.136336	0.0171486	NA	NA	NA	-1.04111	0.25036	0.636855	NA
C3ORF18	-0.053089	0.0610004	14.3844	0.0133433	0.22162	-0.214951	0.810745	0.996914	0.652402
C3ORF27	-0.312862	0.0174936	NA	NA	NA	-2.36545	0.0110986	0.2157	NA
C3ORF28	0.185745	0.0618354	14.5979	0.0122258	0.226272	0.746963	0.407599	0.996914	0.657486
C3ORF29	-0.427987	0.0878152	20.5275	0.000994578	0.372759	-1.44426	0.11349	0.925133	0.756425
C3ORF32	-0.0497854	0.0172908	NA	NA	NA	-0.378612	0.673493	0.886916	NA
C3ORF36	-0.00017747	0.0453156	10.7375	0.0568394	0.134482	-0.000833685	0.999261	0.999783	0.534344
C3ORF37	-0.0265073	0.0171869	NA	NA	NA	-0.202193	0.821789	0.945763	NA
C3ORF40	0.232878	0.0174457	NA	NA	NA	1.76313	0.0550498	0.372823	NA
C3ORF51	0.0804663	0.017135	NA	NA	NA	0.614712	0.494724	0.803092	NA
C3ORF52	0.111079	0.0171	NA	NA	NA	0.84944	0.346922	0.71024	NA
C3ORF60	0.025914	0.0173522	NA	NA	NA	0.196724	0.826535	0.947716	NA
C3ORF63	-0.044037	0.0170927	NA	NA	NA	-0.336832	0.707694	0.902738	NA
C3ORF64	0.0892131	0.0864907	19.9256	0.00129055	0.360036	0.30335	0.735556	0.996914	0.749067
C3ORF9	-0.42556	0.0771752	18.0432	0.0028928	0.316218	-1.53187	0.0938487	0.894565	0.722887
C4A /// C4B	-0.330511	0.0576696	13.5633	0.0186349	0.203433	-1.3763	0.130975	0.937287	0.631358
C4BPA	0.114596	0.0399955	9.55189	0.0889749	0.106496	0.573013	0.524231	0.996914	0.476543
C4BPB	-0.00480534	0.0488935	11.5816	0.040993	0.15446	-0.0217319	0.980715	0.999511	0.568281
C4ORF10	0.0882304	0.0172344	NA	NA	NA	0.672079	0.455712	0.779531	NA
C4ORF15	0.188748	0.0987817	22.7364	0.000379066	0.430875	0.600543	0.504624	0.996914	0.780088
C4ORF16	0.164576	0.0171521	NA	NA	NA	1.25663	0.166914	0.549325	NA
C4ORF18	-0.0761382	0.0172277	NA	NA	NA	-0.580082	0.519137	0.814763	NA
C4ORF19	-0.0744184	0.0170941	NA	NA	NA	-0.56919	0.526975	0.81748	NA
C4ORF20	-0.0119998	0.0744971	17.2304	0.00408286	0.292917	-0.0439647	0.960979	0.997623	0.709816
C4ORF23	-0.0732451	0.0172581	NA	NA	NA	-0.557549	0.535433	0.822823	NA
C4ORF27	0.0818793	0.0171444	NA	NA	NA	0.625334	0.487374	0.799538	NA
C4ORF29	0.0845886	0.0172669	NA	NA	NA	0.643731	0.474799	0.791153	NA
C4ORF30	-0.0331227	0.0592243	13.9304	0.0160579	0.210821	-0.136105	0.879529	0.996914	0.641072
C4ORF31	0.387484	0.0620717	14.4568	0.0129537	0.226048	1.55527	0.0890997	0.889515	0.654143
C4ORF6	0.0827611	0.0171627	NA	NA	NA	0.631734	0.482983	0.7959	NA
C4ORF8	0.221435	0.0172913	NA	NA	NA	1.68396	0.0664183	0.398204	NA
C4ORF9	-0.027496	0.0170788	NA	NA	NA	-0.210398	0.814683	0.942796	NA
C5	-0.0276226	0.017195	NA	NA	NA	-0.210651	0.81446	0.942621	NA
C5AR1	-0.137738	0.0824128	19.1516	0.00180104	0.339546	-0.479797	0.593538	0.996914	0.738926
C5ORF13	0.0252262	0.0171095	NA	NA	NA	0.192857	0.829874	0.94861	NA
C5ORF14	-0.00490959	0.017301	NA	NA	NA	-0.0373258	0.966871	0.99097	NA
C5ORF15	0.104389	0.052685	12.435	0.0292902	0.174855	0.454792	0.612905	0.996914	0.597908
C5ORF21	0.254364	0.0172968	NA	NA	NA	1.93407	0.0360181	0.320583	NA
C5ORF22	-0.278635	0.0399964	9.50426	0.090564	0.105939	-1.39324	0.126432	0.935817	0.47392
C5ORF23	-0.161616	0.0415394	9.91993	0.0775361	0.115104	-0.792963	0.379524	0.996914	0.495964
C5ORF28	0.219795	0.067549	15.6267	0.00799489	0.254086	0.845684	0.349056	0.996914	0.680034
C5ORF3	0.0150311	0.0172236	NA	NA	NA	0.114533	0.898548	0.970134	NA
C5ORF4	0.215984	0.0172242	NA	NA	NA	1.64571	0.0725594	0.410903	NA
C5ORF5	0.263479	0.09687	22.1205	0.000496689	0.416565	0.846549	0.348561	0.996914	0.773965
C6	0.213536	0.107961	25.2289	0.000125845	0.490219	0.649886	0.470613	0.996914	0.801815
C6ORF10	-0.134965	0.0172868	NA	NA	NA	-1.02651	0.256951	0.641564	NA
C6ORF103	-0.00974585	0.0171618	NA	NA	NA	-0.074394	0.934033	0.980864	NA
C6ORF105	0.1553	0.0173904	NA	NA	NA	1.17765	0.194484	0.579455	NA
C6ORF106	0.0413417	0.0172342	NA	NA	NA	0.314914	0.725915	0.910602	NA
C6ORF108	0.316404	0.0593178	13.7257	0.0174489	0.208839	1.29912	0.153362	0.950602	0.63572
C6ORF111	0.177665	0.0876556	20.2912	0.00110181	0.368589	0.600084	0.50495	0.996914	0.753588
C6ORF12	0.379625	0.0435159	10.226	0.0690791	0.123712	1.81983	0.0479332	0.823902	0.51105
C6ORF120	-0.0843699	0.0172448	NA	NA	NA	-0.642479	0.475654	0.791674	NA
C6ORF123	-0.0421877	0.0481132	11.4595	0.0429939	0.151118	-0.192333	0.830329	0.996914	0.56368
C6ORF130	-0.112106	0.0571646	13.3771	0.0200902	0.198358	-0.468886	0.601966	0.996914	0.626226
C6ORF134	-0.00765025	0.0560794	13.3083	0.0206549	0.194936	-0.0323053	0.971342	0.998729	0.624294
C6ORF137	-0.0809814	0.0171457	NA	NA	NA	-0.618454	0.492143	0.802268	NA
C6ORF145	-0.121674	0.0171484	NA	NA	NA	-0.929152	0.304101	0.67831	NA
C6ORF148	0.00668634	0.0173585	NA	NA	NA	0.0507496	0.954998	0.987129	NA
C6ORF15	-0.071513	0.0172097	NA	NA	NA	-0.545128	0.544504	0.828814	NA
C6ORF155	-0.0382492	0.0173093	NA	NA	NA	-0.290725	0.746147	0.918305	NA
C6ORF162	0.289681	0.0174561	NA	NA	NA	2.19253	0.0181044	0.256919	NA
C6ORF166	0.160012	0.017184	NA	NA	NA	1.22065	0.179048	0.562861	NA
C6ORF208	-0.116057	0.0172816	NA	NA	NA	-0.882834	0.328497	0.695683	NA
C6ORF211	0.038461	0.111124	25.7857	9.81931e-05	0.504962	0.115377	0.897811	0.996914	0.806094
C6ORF25	-0.0074391	0.0171844	NA	NA	NA	-0.0567483	0.949671	0.986097	NA
C6ORF27	0.0150575	0.0172076	NA	NA	NA	0.114787	0.898324	0.970088	NA
C6ORF32	0.204888	0.070407	16.4388	0.00569668	0.272417	0.772162	0.392088	0.996914	0.695842
C6ORF35 /// LOC653041	-0.125305	0.0434316	10.4327	0.0638636	0.126872	-0.601267	0.504111	0.996914	0.520737
C6ORF47	0.0502625	0.0171335	NA	NA	NA	0.383991	0.669164	0.885635	NA
C6ORF48	-0.0153608	0.0964648	23.1534	0.000315518	0.430551	-0.0494573	0.956137	0.996914	0.784049
C6ORF49	0.434509	0.0707708	16.102	0.00655893	0.268669	1.63332	0.0746635	0.875791	0.689479
C6ORF54	0.0892577	0.0173111	NA	NA	NA	0.678396	0.451512	0.7772	NA
C6ORF60	0.034687	0.0171349	NA	NA	NA	0.264988	0.767873	0.925556	NA
C6ORF61	0.243561	0.0536264	12.6476	0.0269146	0.180687	1.05176	0.245644	0.988726	0.604668
C6ORF62	0.0590918	0.137986	30.3664	1.24907e-05	0.63829	0.159078	0.859355	0.996914	0.835344
C6ORF64	-0.0683164	0.0443124	10.5789	0.0603996	0.130448	-0.324536	0.71792	0.996914	0.52736
C6ORF66	-0.0784709	0.0760477	17.8927	0.00308393	0.306288	-0.284555	0.751343	0.996914	0.720556
C6ORF75	0.261851	0.0664236	15.5735	0.00817351	0.250633	1.016	0.261773	0.988726	0.678941
C6ORF79	-0.0209448	0.0170673	NA	NA	NA	-0.160322	0.858275	0.95641	NA
C6ORF96	0.04609	0.0441997	10.5438	0.0612134	0.129535	0.219228	0.807082	0.996914	0.525789
C6ORF97	0.11753	0.0516118	12.31	0.0307784	0.170996	0.517339	0.565173	0.996914	0.593826
C7	0.158112	0.0904666	21.0221	0.000802308	0.385279	0.525679	0.558913	0.996914	0.762155
C7ORF10	0.0654352	0.0173504	NA	NA	NA	0.49677	0.580624	0.846271	NA
C7ORF16	0.124058	0.0172841	NA	NA	NA	0.943629	0.29674	0.673463	NA
C7ORF23	-0.0252936	0.0385364	9.34574	0.0960434	0.100806	-0.128847	0.88593	0.996914	0.464997
C7ORF24	0.00841025	0.0503337	11.9249	0.0358307	0.162368	0.0374869	0.966728	0.9984	0.580711
C7ORF25	0.158609	0.0457885	10.8388	0.054672	0.136972	0.741223	0.411167	0.996914	0.538693
C7ORF26	-0.209127	0.0771926	18.1955	0.00271108	0.313494	-0.7527	0.404033	0.996914	0.725207
C7ORF28A	-0.137805	0.0171904	NA	NA	NA	-1.05105	0.24596	0.632828	NA
C7ORF28A /// C7ORF28B	0.0509439	0.0428491	10.2213	0.0692019	0.121984	0.246106	0.783957	0.996914	0.510826
C7ORF28A /// C7ORF28B /// LOC647357 /// LOC652200	-0.118335	0.0172685	NA	NA	NA	-0.900508	0.319032	0.689093	NA
C7ORF42	-0.284596	0.0172916	NA	NA	NA	-2.16427	0.0195646	0.263236	NA
C7ORF43	0.0424457	0.0173315	NA	NA	NA	0.322415	0.719678	0.908071	NA
C7ORF44	0.0124147	0.082248	19.3826	0.00163084	0.342563	0.0432886	0.96158	0.997623	0.742037
C7ORF49	0.081676	0.0173553	NA	NA	NA	0.619981	0.491077	0.802051	NA
C8A	-0.229925	0.0174076	NA	NA	NA	-1.74268	0.0578107	0.38012	NA
C8B	-0.252797	0.0563359	13.1618	0.0219088	0.193357	-1.06507	0.239821	0.988726	0.620113
C8G	-0.101595	0.0173235	NA	NA	NA	-0.771892	0.392252	0.743029	NA
C8ORF17	-0.310509	0.0173531	NA	NA	NA	-2.35715	0.0113721	0.218627	NA
C8ORF30A	-0.0925918	0.109361	24.859	0.000148344	0.487032	-0.279989	0.755208	0.996914	0.798866
C8ORF32	-0.0961249	0.0408993	9.7772	0.0817999	0.11161	-0.475311	0.597006	0.996914	0.488606
C8ORF33	-0.196929	0.017383	NA	NA	NA	-1.49364	0.10205	0.46365	NA
C8ORF39	-0.240524	0.0173806	NA	NA	NA	-1.82443	0.0473957	0.352876	NA
C8ORF4	-0.109341	0.0173453	NA	NA	NA	-0.83022	0.357828	0.718349	NA
C8ORF41	-0.0375168	0.0173259	NA	NA	NA	-0.285021	0.750957	0.920331	NA
C8ORF44	0.121761	0.017084	NA	NA	NA	0.931567	0.302867	0.677457	NA
C8ORF51	0.033238	0.0173547	NA	NA	NA	0.252306	0.778668	0.929663	NA
C8ORF55	-0.0771497	0.077973	18.0731	0.00285623	0.313222	-0.276288	0.758334	0.996914	0.723345
C8ORF59	0.134209	0.0173739	NA	NA	NA	1.0182	0.260752	0.644563	NA
C8ORF60	-0.000409527	0.0172617	NA	NA	NA	-0.00311702	0.997204	0.999476	NA
C8ORF70	-0.0509943	0.0171827	NA	NA	NA	-0.389024	0.665097	0.884337	NA
C8ORF71	0.109632	0.0171615	NA	NA	NA	0.836871	0.354054	0.716596	NA
C8ORF72	-0.308911	0.0174489	NA	NA	NA	-2.33856	0.0120115	0.221867	NA
C9	0.131628	0.017247	NA	NA	NA	1.00229	0.268153	0.650828	NA
C9ORF106	-0.0895432	0.017216	NA	NA	NA	-0.682444	0.448837	0.775196	NA
C9ORF114	-0.0588881	0.0171271	NA	NA	NA	-0.449972	0.616675	0.863254	NA
C9ORF116	-0.203204	0.0608935	14.4563	0.0129567	0.222891	-0.82347	0.361703	0.996914	0.654129
C9ORF127	0.050687	0.0655994	15.3172	0.00908965	0.244595	0.1979	0.825503	0.996914	0.673569
C9ORF150	0.162964	0.0172766	NA	NA	NA	1.23983	0.172516	0.556774	NA
C9ORF156	0.0480423	0.0172782	NA	NA	NA	0.365489	0.684145	0.891678	NA
C9ORF16	-0.196499	0.0883997	20.3523	0.00107305	0.370612	-0.660897	0.463172	0.996914	0.754328
C9ORF26	-0.232085	0.0174594	NA	NA	NA	-1.75644	0.0559349	0.375583	NA
C9ORF27	0.0913573	0.0881333	20.7017	0.000922179	0.375805	0.307732	0.73189	0.996914	0.758474
C9ORF3	0.018307	0.0171507	NA	NA	NA	0.13979	0.876302	0.962867	NA
C9ORF31	0.00702525	0.0170801	NA	NA	NA	0.0537547	0.952337	0.986504	NA
C9ORF33	0.0691821	0.0170447	NA	NA	NA	0.529906	0.555762	0.834578	NA
C9ORF36	0.149682	0.0173192	NA	NA	NA	1.13738	0.209884	0.599383	NA
C9ORF38	0.00242918	0.0172065	NA	NA	NA	0.0185189	0.983583	0.996049	NA
C9ORF39	-0.0833959	0.0172631	NA	NA	NA	-0.634724	0.480952	0.795494	NA
C9ORF40	0.0742626	0.0172419	NA	NA	NA	0.565559	0.529601	0.81867	NA
C9ORF45	-0.0299904	0.0172146	NA	NA	NA	-0.228578	0.799027	0.936703	NA
C9ORF46	-0.145611	0.0172873	NA	NA	NA	-1.10746	0.221967	0.613016	NA
C9ORF5	-0.0749012	0.0170992	NA	NA	NA	-0.572797	0.524383	0.815744	NA
C9ORF53	-0.120932	0.048716	11.5067	0.0422098	0.153075	-0.547903	0.542457	0.996914	0.565469
C9ORF6	-0.132938	0.0171477	NA	NA	NA	-1.01519	0.262139	0.645826	NA
C9ORF61	-0.0252133	0.0173411	NA	NA	NA	-0.191466	0.831078	0.949417	NA
C9ORF68	-0.0601985	0.0500728	11.8867	0.0363732	0.161509	-0.26902	0.764465	0.996914	0.579363
C9ORF7	0.289796	0.0457547	10.7755	0.0560169	0.136304	1.3548	0.136928	0.938639	0.535985
C9ORF74	0.0560557	0.0173061	NA	NA	NA	0.426109	0.635479	0.871487	NA
C9ORF77	-0.171023	0.0174029	NA	NA	NA	-1.29641	0.154195	0.533802	NA
C9ORF78	0.102406	0.0171581	NA	NA	NA	0.781792	0.386264	0.738435	NA
C9ORF82	-0.00921824	0.0407775	9.72779	0.0833259	0.110552	-0.0456496	0.959493	0.997305	0.486009
C9ORF86	0.114408	0.0173863	NA	NA	NA	0.867665	0.336776	0.701842	NA
C9ORF9	0.0423068	0.0172679	NA	NA	NA	0.321951	0.720064	0.908214	NA
C9ORF91	-0.120643	0.0172377	NA	NA	NA	-0.918888	0.309395	0.6825	NA
C9ORF95	-0.297302	0.017495	NA	NA	NA	-2.24771	0.015517	0.247514	NA
C9ORF97	-0.0694597	0.0172876	NA	NA	NA	-0.528281	0.556969	0.835047	NA
CA1	0.1797	0.0171508	NA	NA	NA	1.37216	0.132108	0.506493	NA
CA10	0.296143	0.0174397	NA	NA	NA	2.2425	0.0157437	0.247876	NA
CA11	-0.0476107	0.0171777	NA	NA	NA	-0.363263	0.685961	0.891902	NA
CA12	-0.304364	0.113993	25.4667	0.000113202	0.507794	-0.901477	0.318518	0.996914	0.803665
CA14	0.0284072	0.0172924	NA	NA	NA	0.216023	0.809825	0.940952	NA
CA2	-0.026355	0.0171521	NA	NA	NA	-0.201235	0.822616	0.945871	NA
CA3	0.302398	0.0602721	14.2793	0.0139291	0.218396	1.23174	0.175221	0.964392	0.649844
CA4	0.215452	0.0174426	NA	NA	NA	1.63135	0.0749948	0.416042	NA
CA5A	0.222553	0.0173578	NA	NA	NA	1.68922	0.0655858	0.396246	NA
CA5B	-0.00107329	0.0492018	11.7853	0.037851	0.158155	-0.00483868	0.99567	0.999783	0.575743
CA5BL	-0.0996087	0.0172923	NA	NA	NA	-0.757479	0.401078	0.748728	NA
CA6	-0.240279	0.0522542	12.2399	0.031644	0.171088	-1.05113	0.245924	0.988726	0.591501
CA7	-0.0855501	0.0394885	9.50182	0.0906462	0.104987	-0.430512	0.631989	0.996914	0.473785
CA8	-0.142887	0.0172359	NA	NA	NA	-1.08837	0.229883	0.621178	NA
CA9	0.0544569	0.0452755	10.7719	0.0560947	0.135018	0.25593	0.775569	0.996914	0.53583
CAB39	-0.103416	0.0172712	NA	NA	NA	-0.786913	0.383164	0.735988	NA
CAB39L	0.029442	0.0172285	NA	NA	NA	0.224307	0.802703	0.938786	NA
CABC1	-0.0902748	0.0537553	12.8	0.0253264	0.182483	-0.389364	0.664821	0.996914	0.609376
CABIN1	-0.21933	0.119434	27.1682	5.28982e-05	0.545389	-0.634649	0.481006	0.996914	0.815961
CABP1	0.0174937	0.066114	15.7665	0.00754338	0.253007	0.0680354	0.939655	0.996914	0.682872
CABP2	0.0486817	0.0435194	10.3989	0.0646904	0.12605	0.233359	0.794915	0.996914	0.519179
CABP3 /// CABP5	0.0597043	0.0173389	NA	NA	NA	0.453414	0.61398	0.862286	NA
CABYR	-0.113579	0.0170852	NA	NA	NA	-0.868937	0.336085	0.701176	NA
CACNA1A	0.336323	0.061538	14.2984	0.013821	0.222729	1.35577	0.136656	0.938639	0.650311
CACNA1B	0.0372853	0.0172086	NA	NA	NA	0.284227	0.751615	0.920552	NA
CACNA1C	0.261524	0.0172981	NA	NA	NA	1.98844	0.0313153	0.305117	NA
CACNA1D	0.0942659	0.0580569	13.7446	0.0173154	0.205542	0.391226	0.663323	0.996914	0.636222
CACNA1E	0.150218	0.0463758	11.0939	0.0495494	0.142106	0.697552	0.438942	0.996914	0.549303
CACNA1F	-0.112223	0.0171921	NA	NA	NA	-0.855893	0.343321	0.707099	NA
CACNA1G	0.203292	0.0172579	NA	NA	NA	1.54749	0.0906566	0.444684	NA
CACNA1H	-0.131104	0.0417729	9.94057	0.0769367	0.115812	-0.641459	0.476355	0.996914	0.497011
CACNA1I	0.0602703	0.0173614	NA	NA	NA	0.457415	0.610865	0.861034	NA
CACNA1S	-0.131844	0.0172677	NA	NA	NA	-1.00333	0.267668	0.650489	NA
CACNA2D1	-0.416295	0.0176819	NA	NA	NA	-3.13066	0.0009237	0.100137	NA
CACNA2D2	-0.0575588	0.0171045	NA	NA	NA	-0.440106	0.624422	0.867264	NA
CACNA2D3	-0.297952	0.0448152	10.6354	0.0591075	0.13255	-1.40745	0.122731	0.93408	0.529873
CACNB1	-0.046449	0.0173356	NA	NA	NA	-0.352783	0.694516	0.896415	NA
CACNB2	-0.225593	0.0171962	NA	NA	NA	-1.72032	0.0609523	0.386878	NA
CACNB3	0.129477	0.0173044	NA	NA	NA	0.984266	0.276759	0.656447	NA
CACNB4	0.109641	0.0173097	NA	NA	NA	0.833349	0.356033	0.71766	NA
CACNG1	-0.194319	0.0173216	NA	NA	NA	-1.47646	0.105919	0.469354	NA
CACNG2	-0.149331	0.0588255	13.8904	0.016321	0.210212	-0.615695	0.494057	0.996914	0.640038
CACNG3	0.179519	0.0172952	NA	NA	NA	1.36505	0.134066	0.508346	NA
CACNG4	0.0125096	0.0715016	16.5888	0.00534937	0.276837	0.0467828	0.958494	0.997302	0.698592
CACNG5	0.022703	0.0172199	NA	NA	NA	0.173009	0.847178	0.954231	NA
CACYBP	0.0116756	0.0422207	10.0692	0.0732994	0.118501	0.0568219	0.949603	0.996914	0.503434
CAD	-0.267991	0.0425515	10.0791	0.0730251	0.119381	-1.29916	0.15335	0.950602	0.503923
CADPS	0.109312	0.0476191	11.3044	0.0456669	0.147598	0.50093	0.577474	0.996914	0.557696
CADPS2	0.191593	0.0456252	10.8521	0.0543929	0.136881	0.896971	0.320913	0.996914	0.539259
CALB1	0.0537894	0.0172596	NA	NA	NA	0.409431	0.648693	0.877583	NA
CALB2	0.161031	0.017151	NA	NA	NA	1.2296	0.175949	0.559064	NA
CALCA	-0.0726481	0.0488484	11.6614	0.0397335	0.155861	-0.3287	0.714455	0.996914	0.571236
CALCB	-0.175847	0.0172204	NA	NA	NA	-1.34003	0.14114	0.517191	NA
CALCOCO1	0.134444	0.0173698	NA	NA	NA	1.02011	0.259876	0.643994	NA
CALCOCO2	0.070375	0.0504992	11.91	0.0360413	0.16258	0.313167	0.727368	0.996914	0.580186
CALCR	-0.293873	0.0485959	11.3914	0.0441481	0.151651	-1.33309	0.143143	0.945285	0.561074
CALCRL	-0.0180785	0.0406842	9.782	0.0816531	0.111408	-0.0896293	0.920554	0.996914	0.488857
CALD1	-0.0627953	0.0171443	NA	NA	NA	-0.479586	0.593696	0.852631	NA
CALM1	-0.0324595	0.0690721	16.3766	0.00584729	0.268681	-0.123507	0.890615	0.996914	0.694686
CALM2	-0.00906619	0.0172618	NA	NA	NA	-0.0690053	0.938784	0.982219	NA
CALM3	-0.0192343	0.090614	20.8878	0.000850574	0.384589	-0.0638968	0.94333	0.996914	0.760625
CALML3	-0.0795944	0.0172991	NA	NA	NA	-0.605161	0.501367	0.805573	NA
CALML4	0.152211	0.0171146	NA	NA	NA	1.16349	0.199783	0.58635	NA
CALML5	-0.190302	0.0487751	11.5649	0.0412609	0.153935	-0.861677	0.340085	0.996914	0.567658
CALR	0.107384	0.0397181	9.60026	0.0873873	0.10709	0.538823	0.549159	0.996914	0.479181
CALU	-0.195451	0.0172443	NA	NA	NA	-1.48838	0.103217	0.464692	NA
CAMK1	0.150142	0.0172192	NA	NA	NA	1.14418	0.207219	0.595587	NA
CAMK1D	0.0196013	0.052835	12.4768	0.0288072	0.175747	0.0852756	0.924402	0.996914	0.599257
CAMK1G	-0.356849	0.0176358	NA	NA	NA	-2.68711	0.00415028	0.157028	NA
CAMK2A	-0.0276729	0.0171039	NA	NA	NA	-0.211596	0.81363	0.942132	NA
CAMK2B	-0.141083	0.0172923	NA	NA	NA	-1.07287	0.236474	0.62775	NA
CAMK2D	-0.252862	0.0172988	NA	NA	NA	-1.92255	0.0370857	0.321829	NA
CAMK2G	-0.0878804	0.0172639	NA	NA	NA	-0.668842	0.457884	0.780245	NA
CAMK2N1	0.00149966	0.0173437	NA	NA	NA	0.0113874	0.989898	0.997993	NA
CAMK4	-0.127037	0.040581	9.70294	0.0841034	0.109919	-0.630619	0.483741	0.996914	0.484692
CAMKK2	0.098076	0.017256	NA	NA	NA	0.746609	0.407817	0.751937	NA
CAMKV	-0.0547074	0.0692849	16.2469	0.00617332	0.267193	-0.207839	0.816892	0.996914	0.69225
CAMLG	0.265317	0.063382	14.6312	0.0120601	0.229949	1.05386	0.24473	0.988726	0.658264
CAMP	0.36651	0.0173575	NA	NA	NA	2.7819	0.00304302	0.149431	NA
CAMSAP1	0.225746	0.0559493	13.0856	0.0225901	0.191481	0.954385	0.291344	0.996768	0.617899
CAMSAP1L1	0.144242	0.0172342	NA	NA	NA	1.09874	0.225579	0.617243	NA
CAMTA1	-0.159414	0.0438166	10.5096	0.0620185	0.128684	-0.761565	0.398571	0.996914	0.524244
CAMTA2	0.0016359	0.0171054	NA	NA	NA	0.0125081	0.988895	0.997905	NA
CAND1	0.0843949	0.049103	11.5565	0.0413966	0.1544	0.380857	0.671699	0.996914	0.567344
CAND2	0.0101407	0.0173276	NA	NA	NA	0.0770369	0.931685	0.980018	NA
CANT1	0.200069	0.0173095	NA	NA	NA	1.52067	0.0961923	0.455335	NA
CANX	-0.242636	0.0417301	9.90751	0.0778988	0.115133	-1.18777	0.190771	0.976058	0.495332
CAP1	-0.580623	0.0696494	15.726	0.0076714	0.263044	-2.20007	0.0177259	0.665867	0.682056
CAP2	-0.226308	0.0172746	NA	NA	NA	-1.72185	0.0607418	0.386712	NA
CAPG	0.0310714	0.0171112	NA	NA	NA	0.237532	0.791362	0.933314	NA
CAPN1	-0.180504	0.0501664	11.8639	0.0367006	0.16125	-0.805899	0.371907	0.996914	0.578554
CAPN10	0.134365	0.017244	NA	NA	NA	1.02321	0.258463	0.642985	NA
CAPN11	0.214268	0.0173175	NA	NA	NA	1.62822	0.0755337	0.418162	NA
CAPN2	-0.338805	0.017352	NA	NA	NA	-2.57202	0.00597309	0.177886	NA
CAPN3	0.378002	0.101293	22.9017	0.000352482	0.437817	1.18769	0.190797	0.976058	0.781676
CAPN5	-0.166147	0.0173251	NA	NA	NA	-1.26227	0.165062	0.546465	NA
CAPN6	-0.167879	0.0172994	NA	NA	NA	-1.27639	0.160501	0.540894	NA
CAPN7	-0.230565	0.0507489	11.8536	0.0368495	0.162213	-1.02348	0.258339	0.988726	0.578188
CAPN9	-0.129834	0.0172932	NA	NA	NA	-0.987305	0.275295	0.655422	NA
CAPNS1	-0.075836	0.0844074	19.6357	0.00146246	0.351422	-0.261027	0.771237	0.996914	0.745362
CAPZA1	0.229357	0.0799779	18.8772	0.00202599	0.330409	0.81101	0.368916	0.996914	0.735131
CAPZA2	0.0604385	0.065674	15.2486	0.00935131	0.244013	0.23584	0.792805	0.996914	0.672101
CAPZB	-0.0285161	0.0542432	12.7555	0.0257807	0.182739	-0.122438	0.891567	0.996914	0.608013
CARD10	-0.0743502	0.0172662	NA	NA	NA	-0.565827	0.529411	0.81867	NA
CARD14	-0.0237577	0.017195	NA	NA	NA	-0.181177	0.840051	0.951213	NA
CARD15	-0.0972054	0.0472066	11.2875	0.0459676	0.14664	-0.447393	0.618705	0.996914	0.557034
CARD4	-0.205967	0.0931872	21.3594	0.000692694	0.397468	-0.674713	0.453974	0.996914	0.765911
CARD8	0.456102	0.0176576	NA	NA	NA	3.43239	0.000299505	0.0614769	NA
CARD9	-0.148347	0.0173617	NA	NA	NA	-1.12585	0.214492	0.604766	NA
CARF	0.129756	0.0606834	14.4385	0.0130515	0.22163	0.526735	0.55813	0.996914	0.653703
CARHSP1	0.26681	0.0173913	NA	NA	NA	2.02319	0.0286134	0.296361	NA
CARKL	-0.00828636	0.0171644	NA	NA	NA	-0.0632483	0.943902	0.983721	NA
CARM1	-0.252674	0.0664541	15.3787	0.00886107	0.24788	-0.980167	0.278729	0.992903	0.674875
CARS	-0.10862	0.0390414	9.34792	0.0959661	0.101606	-0.549725	0.541117	0.996914	0.465121
CART1	0.159419	0.0173347	NA	NA	NA	1.21082	0.182487	0.567739	NA
CARTPT	0.00117299	0.0173569	NA	NA	NA	0.00890348	0.992086	0.998472	NA
CASC1	-0.0634321	0.01713	NA	NA	NA	-0.484653	0.589823	0.850827	NA
CASC3	-0.360177	0.0585646	13.7369	0.0173696	0.207812	-1.48833	0.103228	0.906018	0.636018
CASC5	0.0644414	0.0171075	NA	NA	NA	0.492688	0.583721	0.847877	NA
CASD1	0.179559	0.0173107	NA	NA	NA	1.36474	0.134155	0.508346	NA
CASK	0.0622564	0.0171685	NA	NA	NA	0.475136	0.597141	0.854016	NA
CASKIN2	0.00453877	0.0173258	NA	NA	NA	0.0344819	0.969396	0.991302	NA
CASP1	0.0860538	0.102904	23.392	0.000284019	0.44993	0.268259	0.765108	0.996914	0.786251
CASP10	-0.328869	0.0670088	15.943	0.00700882	0.259022	-1.27045	0.162419	0.951435	0.686382
CASP2	-0.0583221	0.113023	25.7614	9.92639e-05	0.509283	-0.17348	0.846762	0.996914	0.805911
CASP3	-0.20686	0.0174355	NA	NA	NA	-1.5666	0.0868778	0.439687	NA
CASP4	0.268991	0.119987	27.0339	5.61816e-05	0.54497	0.776553	0.389418	0.996914	0.815047
CASP5	0.10492	0.0173291	NA	NA	NA	0.797026	0.377137	0.731747	NA
CASP6	0.0703409	0.0171534	NA	NA	NA	0.537072	0.550453	0.832432	NA
CASP7	0.0858333	0.0812751	18.7828	0.00210966	0.331114	0.301077	0.737449	0.996914	0.733799
CASP8	-0.105363	0.0172184	NA	NA	NA	-0.802958	0.373637	0.728075	NA
CASP8AP2	0.0955769	0.0421214	10.0437	0.074007	0.118017	0.465695	0.604451	0.996914	0.502175
CASP9	0.0107471	0.0171075	NA	NA	NA	0.0821672	0.927157	0.97865	NA
CASQ1	-0.0314564	0.0172915	NA	NA	NA	-0.239217	0.789895	0.932714	NA
CASQ2	-0.0230758	0.0397226	9.56754	0.0884581	0.106296	-0.115781	0.897457	0.996914	0.4774
CASR	0.0455831	0.0173619	NA	NA	NA	0.345944	0.700152	0.89835	NA
CAST	-0.0959707	0.0172022	NA	NA	NA	-0.731723	0.417123	0.757692	NA
CASZ1	0.00714167	0.0171887	NA	NA	NA	0.0544725	0.9517	0.986504	NA
CAT	-0.017371	0.0173331	NA	NA	NA	-0.131944	0.883203	0.965529	NA
CATR1	-0.066877	0.017221	NA	NA	NA	-0.509622	0.57095	0.842191	NA
CATSPER2 /// LOC440278	-0.0312104	0.0172673	NA	NA	NA	-0.237514	0.791379	0.933314	NA
CAV1	-0.109086	0.0171971	NA	NA	NA	-0.831843	0.356901	0.718129	NA
CAV2	-0.397533	0.0176722	NA	NA	NA	-2.99039	0.00151372	0.119669	NA
CAV3	-0.143279	0.0173964	NA	NA	NA	-1.08631	0.230746	0.622278	NA
CBARA1	-0.334404	0.0174099	NA	NA	NA	-2.53439	0.00669952	0.183688	NA
CBFA2T2	0.032263	0.0171831	NA	NA	NA	0.246124	0.783941	0.931103	NA
CBFA2T3	0.147981	0.0171253	NA	NA	NA	1.1308	0.212509	0.602486	NA
CBFB	-0.250741	0.0528887	12.3439	0.0303677	0.173709	-1.09029	0.229068	0.987408	0.594941
CBL	0.101204	0.0173481	NA	NA	NA	0.768373	0.394396	0.743842	NA
CBLB	0.255257	0.0174407	NA	NA	NA	1.93284	0.0361281	0.32089	NA
CBLC	0.100745	0.0171983	NA	NA	NA	0.768212	0.3945	0.743842	NA
CBLL1	0.182807	0.0488595	11.6737	0.0395426	0.156168	0.827027	0.359654	0.996914	0.571688
CBLN1	-0.141674	0.0173473	NA	NA	NA	-1.07566	0.235279	0.627141	NA
CBR1	-0.0524971	0.0875158	20.6911	0.000926423	0.374224	-0.177457	0.843303	0.996914	0.758351
CBR3	-0.226803	0.0623295	14.7959	0.0112709	0.231539	-0.908452	0.314827	0.996914	0.662069
CBR4	0.209765	0.0767666	17.9083	0.00306354	0.308299	0.757089	0.401318	0.996914	0.7208
CBS	-0.0879094	0.0173572	NA	NA	NA	-0.667261	0.458925	0.780917	NA
CBWD1 /// CBWD2 /// CBWD5 /// RP11-561O23.4 /// CBWD3 /// CBWD6 /// LOC653165	0.0874736	0.0541289	12.7236	0.0261111	0.18199	0.375978	0.675649	0.996914	0.60703
CBX1	0.278537	0.0174276	NA	NA	NA	2.10991	0.0226949	0.277244	NA
CBX2	-0.0534043	0.0433806	10.3078	0.066968	0.124328	-0.256406	0.775174	0.996914	0.514933
CBX3 /// LOC653972	0.122398	0.0577204	13.5178	0.0189808	0.201352	0.509461	0.571073	0.996914	0.630117
CBX4	-0.125695	0.0708445	16.6709	0.00516804	0.276663	-0.472241	0.599389	0.996914	0.700077
CBX5	-0.300613	0.0617346	14.5071	0.0126899	0.224824	-1.20988	0.182816	0.971888	0.65534
CBX6	0.333519	0.0466136	10.9129	0.0531348	0.140572	1.54477	0.0912049	0.889515	0.541826
CBX7	0.0130717	0.0173316	NA	NA	NA	0.099292	0.912004	0.973257	NA
CBX8	-0.129431	0.0172315	NA	NA	NA	-0.986002	0.275919	0.655971	NA
CC2D1A	0.222318	0.0172581	NA	NA	NA	1.6923	0.0651085	0.395933	NA
CCBL1	-0.0398687	0.0615809	14.5702	0.0123657	0.225541	-0.160661	0.857974	0.996914	0.656834
CCBP2	-0.0970657	0.062171	14.6361	0.0120356	0.227893	-0.389289	0.664878	0.996914	0.65838
CCDC101	0.157692	0.017361	NA	NA	NA	1.1968	0.187483	0.573714	NA
CCDC102B	-0.312155	0.017404	NA	NA	NA	-2.36617	0.0110741	0.215693	NA
CCDC106	-0.0382799	0.0170923	NA	NA	NA	-0.2928	0.7444	0.917837	NA
CCDC109B	0.153453	0.0672332	15.8199	0.00737755	0.256578	0.591812	0.510815	0.996914	0.683942
CCDC121	0.267883	0.0482792	11.5315	0.0418022	0.152657	1.21917	0.179563	0.965241	0.566407
CCDC130	0.276103	0.0505782	11.872	0.0365842	0.162204	1.22769	0.17661	0.964392	0.578841
CCDC131	0.0101182	0.0827126	19.5205	0.00153692	0.346291	0.0351817	0.968777	0.9984	0.743858
CCDC132	0.0437443	0.0403966	9.6836	0.0847131	0.109286	0.217645	0.808441	0.996914	0.483663
CCDC14	-0.071026	0.0499026	11.8587	0.0367762	0.160842	-0.317947	0.723382	0.996914	0.578368
CCDC15	-0.0184375	0.0778089	18.1528	0.00276084	0.31427	-0.0660979	0.941367	0.996914	0.724561
CCDC19	-0.119345	0.0449571	10.7723	0.0560861	0.134651	-0.562865	0.531569	0.996914	0.535847
CCDC21	-0.183543	0.0173306	NA	NA	NA	-1.39422	0.126174	0.499374	NA
CCDC22	0.246673	0.0173856	NA	NA	NA	1.8708	0.0422551	0.334933	NA
CCDC25	0.252413	0.070419	16.4792	0.00560107	0.27283	0.951188	0.29295	0.996768	0.696588
CCDC28A	0.0138378	0.0452977	10.8229	0.055006	0.135856	0.0650175	0.942335	0.996914	0.538018
CCDC28B	-0.041752	0.017194	NA	NA	NA	-0.318412	0.722994	0.90976	NA
CCDC33	-0.123007	0.0173904	NA	NA	NA	-0.932772	0.302251	0.677038	NA
CCDC40	0.165537	0.0173306	NA	NA	NA	1.25745	0.166638	0.549095	NA
CCDC41	0.241723	0.0484948	11.365	0.044605	0.150511	1.09767	0.226013	0.987408	0.560052
CCDC44	-0.211817	0.0172052	NA	NA	NA	-1.61484	0.0778963	0.422466	NA
CCDC46	0.0518536	0.0172434	NA	NA	NA	0.394882	0.660381	0.882135	NA
CCDC47	0.275021	0.0653792	15.3471	0.00897789	0.245659	1.07559	0.23531	0.988726	0.674205
CCDC48	-0.0689005	0.0770396	18.293	0.00260077	0.314829	-0.248236	0.782131	0.996914	0.726671
CCDC49	0.251475	0.103777	24.6694	0.000161378	0.47061	0.780628	0.386969	0.996914	0.79732
CCDC51	-0.502862	0.104033	23.8196	0.000235146	0.461094	-1.55906	0.0883479	0.889515	0.790089
CCDC52	0.166068	0.0172068	NA	NA	NA	1.26601	0.163844	0.545274	NA
CCDC53	0.225494	0.048415	11.3336	0.0451523	0.149655	1.02482	0.25773	0.988726	0.558834
CCDC56	0.20154	0.14683	31.8254	6.43331e-06	0.678078	0.525962	0.558707	0.996914	0.842893
CCDC57	-0.171272	0.0438628	10.4635	0.0631189	0.12795	-0.817783	0.364992	0.996914	0.522147
CCDC59	0.215804	0.0590619	13.7119	0.0175469	0.207229	0.887984	0.325711	0.996914	0.635353
CCDC6	0.0125931	0.0173058	NA	NA	NA	0.0957277	0.91516	0.974248	NA
CCDC64	0.0851351	0.0171499	NA	NA	NA	0.650097	0.470465	0.788235	NA
CCDC68	-0.0163175	0.0172545	NA	NA	NA	-0.124223	0.889988	0.966799	NA
CCDC69	-0.0284322	0.0171075	NA	NA	NA	-0.217379	0.808668	0.940895	NA
CCDC70	-0.0443282	0.0396165	9.58534	0.087874	0.106383	-0.222711	0.804093	0.996914	0.47837
CCDC71	0.146773	0.0172402	NA	NA	NA	1.11783	0.217741	0.608686	NA
CCDC72	0.274544	0.0583196	13.5228	0.0189427	0.202625	1.13685	0.210094	0.983712	0.630253
CCDC76	-0.118181	0.0536086	12.6702	0.0266732	0.180539	-0.510423	0.57035	0.996914	0.605374
CCDC81	0.0325643	0.0171382	NA	NA	NA	0.248748	0.781692	0.930028	NA
CCDC85B	-0.212391	0.0490656	11.6197	0.0403877	0.155257	-0.958844	0.289138	0.996768	0.569695
CCDC86	-0.091338	0.0173475	NA	NA	NA	-0.693479	0.441588	0.771668	NA
CCDC87	-0.321851	0.0173777	NA	NA	NA	-2.44151	0.00887588	0.198362	NA
CCDC9	0.00906183	0.0684714	16.0717	0.00664236	0.262616	0.0346307	0.969267	0.9984	0.688894
CCDC91	-0.147598	0.0398902	9.5768	0.0881538	0.106774	-0.739006	0.412558	0.996914	0.477905
CCDC92	-0.114503	0.0563999	13.226	0.0213505	0.19417	-0.482144	0.59175	0.996914	0.621957
CCDC93	0.10419	0.0672883	16.0246	0.00677408	0.25926	0.401658	0.654924	0.996914	0.68798
CCDC94	0.132628	0.0173934	NA	NA	NA	1.00564	0.26658	0.650412	NA
CCDC99	-0.0681244	0.0444387	10.6536	0.0586985	0.131883	-0.323163	0.719058	0.996914	0.530673
CCHCR1	-0.231898	0.0174179	NA	NA	NA	-1.75711	0.0558444	0.375353	NA
CCIN	-0.227569	0.0173759	NA	NA	NA	-1.72639	0.060085	0.384293	NA
CCK	0.0305923	0.0172559	NA	NA	NA	0.232886	0.795327	0.935303	NA
CCKAR	-0.168707	0.0488497	11.5644	0.0412699	0.154463	-0.763313	0.397495	0.996914	0.567637
CCKBR	0.0791028	0.0170988	NA	NA	NA	0.604935	0.50153	0.805573	NA
CCL1	-0.0827495	0.0528204	12.4952	0.0285976	0.176435	-0.360052	0.688582	0.996914	0.599846
CCL11	0.0827332	0.0822628	19.2734	0.00170923	0.340868	0.288455	0.748053	0.996914	0.740575
CCL13	-0.128863	0.0416652	10.0062	0.0750587	0.116798	-0.631307	0.483276	0.996914	0.500312
CCL14 /// CCL15	-0.303399	0.0174405	NA	NA	NA	-2.29739	0.0135107	0.234544	NA
CCL16	0.0027732	0.0511576	12.0042	0.0347305	0.165009	0.012261	0.989119	0.999686	0.583478
CCL17	-0.0589932	0.0171816	NA	NA	NA	-0.45006	0.616607	0.86325	NA
CCL18	-0.205789	0.0172581	NA	NA	NA	-1.56649	0.0869026	0.439687	NA
CCL19	-0.0605551	0.0172244	NA	NA	NA	-0.4614	0.607774	0.859649	NA
CCL2	-0.184202	0.0174247	NA	NA	NA	-1.39544	0.12586	0.49885	NA
CCL20	0.0482209	0.0565859	13.4009	0.0198982	0.197353	0.202713	0.821332	0.996914	0.62689
CCL21	-0.167238	0.0173102	NA	NA	NA	-1.27111	0.162202	0.54238	NA
CCL22	-0.208168	0.0173713	NA	NA	NA	-1.57942	0.0844	0.43511	NA
CCL23	0.132705	0.0171805	NA	NA	NA	1.01244	0.263394	0.647422	NA
CCL24	0.0686797	0.0415521	9.93664	0.0770507	0.115356	0.336924	0.707617	0.996914	0.496812
CCL25	0.143555	0.0443905	10.516	0.0618669	0.1294	0.681356	0.449552	0.996914	0.524534
CCL27	0.141009	0.0172594	NA	NA	NA	1.07333	0.236277	0.62775	NA
CCL3 /// CCL3L1 /// CCL3L3 /// LOC643930	0.119878	0.0172329	NA	NA	NA	0.913187	0.312346	0.684401	NA
CCL4	-0.183911	0.0171638	NA	NA	NA	-1.40379	0.123682	0.496882	NA
CCL5	-0.135587	0.0172002	NA	NA	NA	-1.03383	0.253625	0.639305	NA
CCL7	0.087845	0.0171425	NA	NA	NA	0.670934	0.456476	0.779531	NA
CCL8	-0.0509901	0.0475022	11.3288	0.0452376	0.147963	-0.233953	0.79441	0.996914	0.558645
CCNA1	-0.283897	0.0172128	NA	NA	NA	-2.16388	0.0195843	0.263236	NA
CCNA2	0.155417	0.0410268	9.79521	0.0812501	0.112237	0.767298	0.39506	0.996914	0.489547
CCNB1	0.0760835	0.0171257	NA	NA	NA	0.581388	0.518205	0.814763	NA
CCNB1IP1	0.0272187	0.0717393	16.9683	0.00456026	0.283336	0.101622	0.909932	0.996914	0.705333
CCNB2	0.187556	0.0463344	11.0187	0.0510096	0.140982	0.871321	0.334777	0.996914	0.546228
CCNC	-0.300465	0.0903185	20.7074	0.000919926	0.381701	-0.999782	0.269343	0.988726	0.75854
CCND1	0.491146	0.0456511	10.6478	0.0588274	0.134987	2.29871	0.013461	0.618942	0.53042
CCND2	0.17791	0.0172906	NA	NA	NA	1.353	0.137431	0.511912	NA
CCND3	-0.118794	0.0685192	16.2069	0.00627746	0.264774	-0.453826	0.613661	0.996914	0.69149
CCNE1	0.386839	0.0879306	19.7524	0.00139073	0.364501	1.30455	0.151687	0.948232	0.746866
CCNE2	0.323377	0.0437954	10.3264	0.0664977	0.125597	1.54524	0.0911107	0.889515	0.515804
CCNF	0.0856977	0.116726	26.8725	6.03973e-05	0.535518	0.250833	0.779926	0.996914	0.813936
CCNG1	-0.179859	0.017392	NA	NA	NA	-1.36382	0.13441	0.508717	NA
CCNG2	0.0576674	0.060786	14.2206	0.0142671	0.21854	0.233899	0.794454	0.996914	0.648398
CCNH	-0.0673139	0.0172196	NA	NA	NA	-0.512972	0.568456	0.841264	NA
CCNI	-0.106004	0.059282	13.9987	0.0156177	0.211994	-0.435374	0.62815	0.996914	0.642824
CCNJ	-0.166048	0.0172151	NA	NA	NA	-1.26555	0.163993	0.545379	NA
CCNJL	0.228662	0.0859163	20.2215	0.0011356	0.363436	0.780112	0.387282	0.996914	0.752738
CCNK	-0.00987774	0.0524483	12.5678	0.0277836	0.176488	-0.0431312	0.961716	0.997623	0.602158
CCNL1	0.15672	0.0734326	17.177	0.00417614	0.289726	0.578335	0.520404	0.996914	0.708912
CCNL2 /// LOC643556	0.0990404	0.017374	NA	NA	NA	0.751384	0.404842	0.75082	NA
CCNT1	0.0569101	0.0172582	NA	NA	NA	0.433203	0.629866	0.868286	NA
CCNT2	0.119591	0.0992643	22.9627	0.000343147	0.435359	0.37958	0.67272	0.996914	0.782256
CCPG1	0.0258695	0.0391855	9.49434	0.0908981	0.104196	0.130685	0.884312	0.996914	0.473371
CCR1	0.020592	0.0824933	19.3593	0.00164725	0.34285	0.0716949	0.936413	0.996914	0.741727
CCR10	-0.00751224	0.0171958	NA	NA	NA	-0.0572873	0.949192	0.985995	NA
CCR2	-0.0703542	0.0173634	NA	NA	NA	-0.533915	0.552793	0.833187	NA
CCR2 /// LOC653518	-0.0470977	0.0171417	NA	NA	NA	-0.359726	0.688845	0.893543	NA
CCR3	-0.320007	0.0563343	13.0866	0.0225806	0.192381	-1.34826	0.138778	0.942756	0.61793
CCR4	-0.0645631	0.0171702	NA	NA	NA	-0.492716	0.5837	0.847877	NA
CCR5 /// LOC653725	0.000897129	0.0474178	11.2374	0.0468711	0.146303	0.00411988	0.996307	0.999783	0.555057
CCR6	0.154644	0.0173818	NA	NA	NA	1.17297	0.196219	0.581896	NA
CCR7	0.168958	0.0172662	NA	NA	NA	1.28582	0.157491	0.538141	NA
CCR8	-0.135765	0.0172683	NA	NA	NA	-1.03315	0.25394	0.639378	NA
CCR9	-0.0459294	0.0170645	NA	NA	NA	-0.351597	0.695488	0.896455	NA
CCRK	-0.236355	0.0171851	NA	NA	NA	-1.80297	0.0499591	0.361276	NA
CCRL1	0.160707	0.01718	NA	NA	NA	1.22609	0.177159	0.560892	NA
CCRL2 /// LOC642312	-0.200087	0.0576214	13.6982	0.0176449	0.204475	-0.833543	0.355921	0.996914	0.634987
CCRN4L	-0.1898	0.0794699	18.5441	0.00233636	0.324624	-0.67328	0.454926	0.996914	0.730373
CCS	0.133477	0.0171792	NA	NA	NA	1.01837	0.260674	0.644563	NA
CCT2	-0.062248	0.116477	26.4718	7.22673e-05	0.529556	-0.182392	0.838992	0.996914	0.81112
CCT3	0.236915	0.0172867	NA	NA	NA	1.80193	0.0500914	0.361638	NA
CCT4	-0.176478	0.0526836	12.5348	0.0281506	0.176922	-0.768869	0.394094	0.996914	0.601111
CCT5	-0.287964	0.0603787	14.237	0.0141718	0.219003	-1.17192	0.196611	0.979156	0.648804
CCT6A	-0.0326457	0.0934991	21.458	0.000663533	0.399686	-0.106763	0.90538	0.996914	0.766987
CCT6B	-0.279085	0.061126	14.121	0.0148585	0.218194	-1.12882	0.213295	0.986671	0.645919
CCT7	-0.055988	0.0865644	20.4646	0.0010221	0.368171	-0.190294	0.832104	0.996914	0.755675
CCT8	-0.210355	0.0172601	NA	NA	NA	-1.60115	0.0803326	0.427011	NA
CD14	-0.153148	0.0173126	NA	NA	NA	-1.16394	0.199614	0.586102	NA
CD151	-0.135703	0.0460017	10.8699	0.054021	0.137655	-0.632707	0.482325	0.996914	0.540015
CD160	0.125713	0.017366	NA	NA	NA	0.953957	0.291562	0.669192	NA
CD163	-0.384497	0.0173938	NA	NA	NA	-2.91539	0.00194978	0.131409	NA
CD164	0.0413039	0.0622838	14.5492	0.0124728	0.226324	0.165502	0.853743	0.996914	0.656338
CD177	0.269054	0.0173966	NA	NA	NA	2.03989	0.0273778	0.292892	NA
CD180	0.193237	0.0173319	NA	NA	NA	1.4678	0.107909	0.471883	NA
CD19	0.115696	0.0534722	12.6018	0.0274101	0.178976	0.500327	0.577924	0.996914	0.603232
CD1A	-0.191233	0.0453382	10.7399	0.0567884	0.13464	-0.898113	0.320304	0.996914	0.534445
CD1B	-0.0361776	0.0703413	16.4817	0.00559535	0.273358	-0.136406	0.87927	0.996914	0.696633
CD1C	-0.0314437	0.102015	23.6756	0.000250594	0.454095	-0.098447	0.912748	0.996914	0.788812
[truncated: 11,346 more rows]
