# Supplementary material for: Network-Based Meta-Analyses of Associations of Multiple Gene Expression Profiles with Bone Mineral Density Variations in Women
Source: PLoS One. 2016 Jan 25;11(1):e0147475. doi: 10.1371/journal.pone.0147475 (PMC4726665; doi:10.1371/journal.pone.0147475)
Supplement: S3 Table — (XLSX) [file pone.0147475.s005.xlsx]

## Sheet: S3 Table
S3 Table. Significant genes in the consensus module associated with BMD in GEFOS2 and Meta7
Chr	Gene	Start	Stop	Gene level p-valuea	Gene level p-valueb
1	AGL	100088227	100162167	0.0384	0.016
14	AKT1	104306731	104333125	0.0013	0.0153
10	ALOX5	45189634	45261569	0.0344	N.S.
2	ARHGAP15	143603368	144242391	0.0239	0.000585
11	ATM	107598768	107745036	N.S.	0.00891
12	CCT2	68265474	68281624	0.0264	0.00726
4	COPS4	84175262	84215995	0.0174	0.00966
7	COPS6	99524518	99527758	0.000919	0.0039
16	CREBBP	3715056	3870122	0.0102	0.00331
6	DST	56430743	56816422	0.0116	0.015
1	DVL1	1260520	1274355	0.000805	0.00196
7	EGFR	55054218	55242525	0.00542	0.00107
19	EPOR	11349474	11356019	0.016	0.0128
6	ESR1	152053323	152466101	1.13e-11	2.52e-07
2	FBXO11	47887562	47986318	0.00181	0.00471
1	GNAI3	109892708	109939975	0.00725	0.00072
20	GNAS	56848189	56919645	0.000706	0.00159
7	GNB2	100109310	100114728	0.0187	0.0379
17	GRB2	70825751	70913385	0.0424	0.00296
19	JUNB	12763309	12765125	N.S.	0.0239
15	KLF13	29406374	29457394	0.00254	0.0386
19	KLK3	56049982	56055832	0.000186	0.0111
19	LHB	54211048	54212159	0.0219	N.S.
19	LIPE	47597505	47623418	N.S.	0.03
17	MAP3K3	59053532	59127402	0.0225	0.0265
16	MAPK3	30032926	30042131	N.S.	0.0159
11	MARK2	63363470	63433629	0.0186	N.S.
3	NCBP2	198146669	198153861	N.S.	0.0179
16	PDPK1	2527970	2593190	0.0259	N.S.
1	PFDN2	159336969	159354490	0.00459	0.0143
3	PLSCR1	147715656	147745318	0.0185	0.0103
14	PNN	38714137	38722173	0.0407	0.000936
2	PTMA	232281478	232286494	0.0188	0.00277
12	PTPN6	6926000	6940740	0.0218	N.S.
11	PYGM	64270436	64284763	0.00267	0.000667
7	RAC1	6380650	6410123	0.0274	0.0441
3	RFC4	187990375	188006984	0.00546	0.00763
12	RFC5	116938890	116954422	0.00257	0.00252
7	RHEB	150794030	150847943	0.000182	0.000581
1	S100A4	151782718	151784906	0.0203	N.S.
1	SF3B4	148161834	148166326	0.0318	0.00117
1	SFN	27062219	27063534	0.0173	0.000272
2	STAT1	191542006	191587221	0.0319	0.00385
20	STAU1	47163282	47238311	0.0456	0.0269
19	STK11	1156797	1179434	0.00254	0.0458
9	SYK	92603890	92698304	0.00251	0.0384
17	TP53	7512444	7531588	0.00304	0.00461
19	TRIM28	63747647	63753894	N.S.	0.0149
1	TTF2	117404471	117447014	0.00716	0.00256
12	WNK1	732485	890879	0.00389	0.000641
Note: a Gene level p value in GEFOS2; b Gene level p value in Meta7; N.S., non-significant
